# Supplementary material for: A Structurally-Validated Multiple Sequence Alignment of 497 Human Protein Kinase Domains
Source: Sci Rep. 2019 Dec 24;9:19790. doi: 10.1038/s41598-019-56499-4 (PMC6930252; doi:10.1038/s41598-019-56499-4)
Supplement: Supplementary file 2 — Supplementary information 2 [file 41598_2019_56499_MOESM2_ESM.txt]

>0ANNOTATION/1-2208 ANNOTATION ANNOTATION P00000
B1N---B1N~B1C-------B1C--------B1~B2-------B2---------B2~B3-------------
--------------------B3-----------B3~HC-----------------------------HC---
-----------HC~B4-------------------B4---------------B4~B5---------------
------------------------------------------------------------------------
------------------------------------------------------------------------
-----------------------------------------------------------B5-----------
B5~HD-------HD---------HD~HE--------------------------------------------
------------------------------------------------------------------------
------------------------------------------------------------------------
------------------------------------------------------------------------
------------------------------------------------------------------------
------------------------------------------------------------------------
------------------------------------------------------------------------
--HE------------------------HE~B6--------------------------------------C
L---------------------CL~ALN--------------------------------------------
------------------------------------------------------------------------
------------------------------------------------------------------------
------------------------------------------------------------------------
----------------------------------ALN--------------------ALN~ALC--------
------------------------------------------------------------------------
------------------------------------------------------------------------
------------------------------------------------------------------------
------------------------------------------------------------------------
------------------------------------------------------------------------
------------------------------------------------------------------------
------------------------------------------------------------------------
-------------------------------ALC----------------ALC~HF----------------
--------HF----------------------HF~FL-----------FL------FL~HG-----------
--------------------------------HG-------------HG~HH--------------------
------------------------------------------------------------------------
--------------HH--------------------HH~HI-------HI--------
>AGC_AKT1/150-408 AKT1_HUMAN AKT1 P31749
FEYL----------------KLLGKGT----------------FGKVILVKE--ka----------------
--------------------TGRYYAMKILK--kevivakde-------------------------VAHTL
TENRVLQNS--------------------------RHPFLTALKYSFQTHD---------------------
------------------------------------------------------------------------
------------------------------------------------------------------------
-----------------------------------------------------------RLCFVMEYANG--
------------GELFFHLSR--er-----------------------------------------------
------------------------------------------------------------------------
------------------------------------------------------------------------
------------------------------------------------------------------------
------------------------------------------------------------------------
------------------------------------------------------------------------
------------------------------------------------------------------------
--VFSEDRARFYGAEIVSALDYLHSE--k------------------------------------------N
VVYRDL-----KLENLMLDK----------------------------------------------------
------------------------------------------------------------------------
------------------------------------------------------------------------
------------------------------------------------------------------------
----------------------------------DGHIKITDFGLCKEGIKDGAT--m--------------
------------------------------------------------------------------------
------------------------------------------------------------------------
------------------------------------------------------------------------
------------------------------------------------------------------------
------------------------------------------------------------------------
------------------------------------------------------------------------
------------------------------------------------------------------------
-------------------------------KTFCGTPEYLAPEVLED------------------------
--------NDYG-RAVDWWGLGVVMYEMMCG-----------------RLPFYN------------------
--------------------------------QDHEKLFELILME--eirfprtlg----------------
------------------------------------------------------------------------
--------------PEAKSLLSGLLKKDPKQRLG--ggsed-------AKEIMQHRFF
>AGC_AKT2/152-409 AKT2_HUMAN AKT2 P31751
FDYL----------------KLLGKGT----------------FGKVILVRE--ka----------------
--------------------TGRYYAMKILR--keviiakde-------------------------VAHTV
TESRVLQNT--------------------------RHPFLTALKYAFQTHD---------------------
------------------------------------------------------------------------
------------------------------------------------------------------------
-----------------------------------------------------------RLCFVMEYANG--
------------GELFFHLSR--er-----------------------------------------------
------------------------------------------------------------------------
------------------------------------------------------------------------
------------------------------------------------------------------------
------------------------------------------------------------------------
------------------------------------------------------------------------
------------------------------------------------------------------------
--VFTEERARFYGAEIVSALEYLHSR---------------------------------------------D
VVYRDI-----KLENLMLDK----------------------------------------------------
------------------------------------------------------------------------
------------------------------------------------------------------------
------------------------------------------------------------------------
----------------------------------DGHIKITDFGLCKEGISDGAT--m--------------
------------------------------------------------------------------------
------------------------------------------------------------------------
------------------------------------------------------------------------
------------------------------------------------------------------------
------------------------------------------------------------------------
------------------------------------------------------------------------
------------------------------------------------------------------------
-------------------------------KTFCGTPEYLAPEVLED------------------------
--------NDYG-RAVDWWGLGVVMYEMMCG-----------------RLPFYN------------------
--------------------------------QDHERLFELILME--eirfprtls----------------
------------------------------------------------------------------------
--------------PEAKSLLAGLLKKDPKQRLG--ggpsd-------AKEVMEHRFF
>AGC_AKT3/148-405 AKT3_HUMAN AKT3 Q9Y243
FDYL----------------KLLGKGT----------------FGKVILVRE--ka----------------
--------------------SGKYYAMKILK--keviiakde-------------------------VAHTL
TESRVLKNT--------------------------RHPFLTSLKYSFQTKD---------------------
------------------------------------------------------------------------
------------------------------------------------------------------------
-----------------------------------------------------------RLCFVMEYVNG--
------------GELFFHLSR--er-----------------------------------------------
------------------------------------------------------------------------
------------------------------------------------------------------------
------------------------------------------------------------------------
------------------------------------------------------------------------
------------------------------------------------------------------------
------------------------------------------------------------------------
--VFSEDRTRFYGAEIVSALDYLHSG---------------------------------------------K
IVYRDL-----KLENLMLDK----------------------------------------------------
------------------------------------------------------------------------
------------------------------------------------------------------------
------------------------------------------------------------------------
----------------------------------DGHIKITDFGLCKEGITDAAT--m--------------
------------------------------------------------------------------------
------------------------------------------------------------------------
------------------------------------------------------------------------
------------------------------------------------------------------------
------------------------------------------------------------------------
------------------------------------------------------------------------
------------------------------------------------------------------------
-------------------------------KTFCGTPEYLAPEVLED------------------------
--------NDYG-RAVDWWGLGVVMYEMMCG-----------------RLPFYN------------------
--------------------------------QDHEKLFELILME--dikfprtls----------------
------------------------------------------------------------------------
--------------SDAKSLLSGLLIKDPNKRLG--ggpdd-------AKEIMRHSFF
>AGC_CDC42BPA/77-343 MRCKA_HUMAN CDC42BPA Q5VT25
FEIL----------------KVIGRGA----------------FGEVAVVKL--kn----------------
--------------------ADKVFAMKILN--kwemlkrae-------------------------TACFR
EERDVLVNG--------------------------DNKWITTLHYAFQDDN---------------------
------------------------------------------------------------------------
------------------------------------------------------------------------
-----------------------------------------------------------NLYLVMDYYVG--
------------GDLLTLLSK--fed----------------------------------------------
------------------------------------------------------------------------
------------------------------------------------------------------------
------------------------------------------------------------------------
------------------------------------------------------------------------
------------------------------------------------------------------------
------------------------------------------------------------------------
--RLPEDMARFYLAEMVIAIDSVHQL---------------------------------------------H
YVHRDI-----KPDNILMDM----------------------------------------------------
------------------------------------------------------------------------
------------------------------------------------------------------------
------------------------------------------------------------------------
----------------------------------NGHIRLADFGSCLKLMEDGTV--qs-------------
------------------------------------------------------------------------
------------------------------------------------------------------------
------------------------------------------------------------------------
------------------------------------------------------------------------
------------------------------------------------------------------------
------------------------------------------------------------------------
------------------------------------------------------------------------
-------------------------------SVAVGTPDYISPEILQA--medgk-----------------
--------GRYG-PECDWWSLGVCMYEMLYG-----------------ETPFYA------------------
--------------------------------ESLVETYGKIMNH--kerfqfpaqvtdvs-----------
------------------------------------------------------------------------
--------------ENAKDLIRRLIC-SREHRLG--qng---------IEDFKKHPFF
>AGC_CDC42BPB/76-342 MRCKB_HUMAN CDC42BPB Q9Y5S2
FEII----------------KVIGRGA----------------FGEVAVVKM--kn----------------
--------------------TERIYAMKILN--kwemlkrae-------------------------TACFR
EERDVLVNG--------------------------DCQWITALHYAFQDEN---------------------
------------------------------------------------------------------------
------------------------------------------------------------------------
-----------------------------------------------------------HLYLVMDYYVG--
------------GDLLTLLSK--fed----------------------------------------------
------------------------------------------------------------------------
------------------------------------------------------------------------
------------------------------------------------------------------------
------------------------------------------------------------------------
------------------------------------------------------------------------
------------------------------------------------------------------------
--KLPEDMARFYIGEMVLAIDSIHQL---------------------------------------------H
YVHRDI-----KPDNVLLDV----------------------------------------------------
------------------------------------------------------------------------
------------------------------------------------------------------------
------------------------------------------------------------------------
----------------------------------NGHIRLADFGSCLKMNDDGTV--qs-------------
------------------------------------------------------------------------
------------------------------------------------------------------------
------------------------------------------------------------------------
------------------------------------------------------------------------
------------------------------------------------------------------------
------------------------------------------------------------------------
------------------------------------------------------------------------
-------------------------------SVAVGTPDYISPEILQA--medgm-----------------
--------GKYG-PECDWWSLGVCMYEMLYG-----------------ETPFYA------------------
--------------------------------ESLVETYGKIMNH--eerfqfpshvtdvs-----------
------------------------------------------------------------------------
--------------EEAKDLIQRLIC-SRERRLG--qng---------IEDFKKHAFF
>AGC_CDC42BPG/71-337 MRCKG_HUMAN CDC42BPG Q6DT37
FEIL----------------KVIGRGA----------------FGEVTVVRQ--rd----------------
--------------------TGQIFAMKMLH--kwemlkrae-------------------------TACFR
EERDVLVKG--------------------------DSRWVTTLHYAFQDEE---------------------
------------------------------------------------------------------------
------------------------------------------------------------------------
-----------------------------------------------------------YLYLVMDYYAG--
------------GDLLTLLSR--fed----------------------------------------------
------------------------------------------------------------------------
------------------------------------------------------------------------
------------------------------------------------------------------------
------------------------------------------------------------------------
------------------------------------------------------------------------
------------------------------------------------------------------------
--RLPPELAQFYLAEMVLAIHSLHQL---------------------------------------------G
YVHRDV-----KPDNVLLDV----------------------------------------------------
------------------------------------------------------------------------
------------------------------------------------------------------------
------------------------------------------------------------------------
----------------------------------NGHIRLADFGSCLRLNTNGMV--ds-------------
------------------------------------------------------------------------
------------------------------------------------------------------------
------------------------------------------------------------------------
------------------------------------------------------------------------
------------------------------------------------------------------------
------------------------------------------------------------------------
------------------------------------------------------------------------
-------------------------------SVAVGTPDYISPEILQA--meegk-----------------
--------GHYG-PQCDWWSLGVCAYELLFG-----------------ETPFYA------------------
--------------------------------ESLVETYGKIMNH--ed-hlqfppdvpdvp----------
------------------------------------------------------------------------
--------------ASAQDLIRQLLC-RQEERLG--rgg---------LDDFRNHPFF
>AGC_CIT/97-360 CTRO_HUMAN CIT O14578
FEVR----------------SLVGCGH----------------FAEVQVVRE--ka----------------
--------------------TGDIYAMKVMK--kkallaqeq-------------------------VSFFE
EERNILSRS--------------------------TSPWIPQLQYAFQDKN---------------------
------------------------------------------------------------------------
------------------------------------------------------------------------
-----------------------------------------------------------HLYLVMEYQPG--
------------GDLLSLLNR--yed----------------------------------------------
------------------------------------------------------------------------
------------------------------------------------------------------------
------------------------------------------------------------------------
------------------------------------------------------------------------
------------------------------------------------------------------------
------------------------------------------------------------------------
--QLDENLIQFYLAELILAVHSVHLM---------------------------------------------G
YVHRDI-----KPENILVDR----------------------------------------------------
------------------------------------------------------------------------
------------------------------------------------------------------------
------------------------------------------------------------------------
----------------------------------TGHIKLVDFGSAAKMNSNKMV--na-------------
------------------------------------------------------------------------
------------------------------------------------------------------------
------------------------------------------------------------------------
------------------------------------------------------------------------
------------------------------------------------------------------------
------------------------------------------------------------------------
------------------------------------------------------------------------
-------------------------------KLPIGTPDYMAPEVLTV--mngdgk----------------
--------GTYG-LDCDWWSVGVIAYEMIYG-----------------RSPFAE------------------
--------------------------------GTSARTFNNIMNF--qrflkfpddpkvs------------
------------------------------------------------------------------------
--------------SDFLDLIQSLLC-GQKERLK--------------FEGLCCHPFF
>AGC_DMPK/71-339 DMPK_HUMAN DMPK Q09013
FEIL----------------KVIGRGA----------------FSEVAVVKM--kq----------------
--------------------TGQVYAMKIMN--kwdmlkrge-------------------------VSCFR
EERDVLVNG--------------------------DRRWITQLHFAFQDEN---------------------
------------------------------------------------------------------------
------------------------------------------------------------------------
-----------------------------------------------------------YLYLVMEYYVG--
------------GDLLTLLSK--fge----------------------------------------------
------------------------------------------------------------------------
------------------------------------------------------------------------
------------------------------------------------------------------------
------------------------------------------------------------------------
------------------------------------------------------------------------
------------------------------------------------------------------------
--RIPAEMARFYLAEIVMAIDSVHRL---------------------------------------------G
YVHRDI-----KPDNILLDR----------------------------------------------------
------------------------------------------------------------------------
------------------------------------------------------------------------
------------------------------------------------------------------------
----------------------------------CGHIRLADFGSCLKLRADGTV--rs-------------
------------------------------------------------------------------------
------------------------------------------------------------------------
------------------------------------------------------------------------
------------------------------------------------------------------------
------------------------------------------------------------------------
------------------------------------------------------------------------
------------------------------------------------------------------------
-------------------------------LVAVGTPDYLSPEILQA--vgggpgt---------------
--------GSYG-PECDWWALGVFAYEMFYG-----------------QTPFYA------------------
--------------------------------DSTAETYGKIVHY--kehlslplvdegvp-----------
------------------------------------------------------------------------
--------------EEARDFIQRLLC-PPETRLG--rgg---------AGDFRTHPFF
>AGC_GRK1/190-455 GRK1_HUMAN GRK1 Q15835
FLDF----------------RVLGKGG----------------FGEVSACQM--ka----------------
--------------------TGKLYACKKLN--kkrlkkrkg-------------------------YQGAM
VEKKILMKV--------------------------HSRFIVSLAYAFETKA---------------------
------------------------------------------------------------------------
------------------------------------------------------------------------
-----------------------------------------------------------DLCLVMTIMNG--
------------GDIRYHIYN--vneenp-------------------------------------------
------------------------------------------------------------------------
------------------------------------------------------------------------
------------------------------------------------------------------------
------------------------------------------------------------------------
------------------------------------------------------------------------
------------------------------------------------------------------------
--GFPEPRALFYTAQIICGLEHLHQR---------------------------------------------R
IVYRDL-----KPENVLLDN----------------------------------------------------
------------------------------------------------------------------------
------------------------------------------------------------------------
------------------------------------------------------------------------
----------------------------------DGNVRISDLGLAVELLDGQSK--t--------------
------------------------------------------------------------------------
------------------------------------------------------------------------
------------------------------------------------------------------------
------------------------------------------------------------------------
------------------------------------------------------------------------
------------------------------------------------------------------------
------------------------------------------------------------------------
-------------------------------KGYAGTPGFMAPELLQG------------------------
--------EEYD-FSVDYFALGVTLYEMIAA-----------------RGPFRA--rgek------------
--------------------------------VENKELKHRIISE--pvkypdkfs----------------
------------------------------------------------------------------------
--------------QASKDFCEALLEKDPEKRLG--frdet-------CDKLRAHPLF
>AGC_GRK2/191-453 ARBK1_HUMAN GRK2 P25098
FSVH----------------RIIGRGG----------------FGEVYGCRK--ad----------------
--------------------TGKMYAMKCLD--kkrikmkqg-------------------------ETLAL
NERIMLSLV--stg---------------------DCPFIVCMSYAFHTPD---------------------
------------------------------------------------------------------------
------------------------------------------------------------------------
-----------------------------------------------------------KLSFILDLMNG--
------------GDLHYHLSQ--hg-----------------------------------------------
------------------------------------------------------------------------
------------------------------------------------------------------------
------------------------------------------------------------------------
------------------------------------------------------------------------
------------------------------------------------------------------------
------------------------------------------------------------------------
--VFSEADMRFYAAEIILGLEHMHNR---------------------------------------------F
VVYRDL-----KPANILLDE----------------------------------------------------
------------------------------------------------------------------------
------------------------------------------------------------------------
------------------------------------------------------------------------
----------------------------------HGHVRISDLGLACDFSKKKP------------------
------------------------------------------------------------------------
------------------------------------------------------------------------
------------------------------------------------------------------------
------------------------------------------------------------------------
------------------------------------------------------------------------
------------------------------------------------------------------------
------------------------------------------------------------------------
-------------------------------HASVGTHGYMAPEVLQK--g---------------------
--------VAYD-SSADWFSLGCMLFKLLRG-----------------HSPFRQ--hkt-------------
--------------------------------KDKHEIDRMTLTM--avelpdsfs----------------
------------------------------------------------------------------------
--------------PELRSLLEGLLQRDVNRRLG--clgrg-------AQEVKESPFF
>AGC_GRK3/191-453 ARBK2_HUMAN GRK3 P35626
FSVH----------------RIIGRGG----------------FGEVYGCRK--ad----------------
--------------------TGKMYAMKCLD--kkrikmkqg-------------------------ETLAL
NERIMLSLV--stg---------------------DCPFIVCMTYAFHTPD---------------------
------------------------------------------------------------------------
------------------------------------------------------------------------
-----------------------------------------------------------KLCFILDLMNG--
------------GDLHYHLSQ--hg-----------------------------------------------
------------------------------------------------------------------------
------------------------------------------------------------------------
------------------------------------------------------------------------
------------------------------------------------------------------------
------------------------------------------------------------------------
------------------------------------------------------------------------
--VFSEKEMRFYATEIILGLEHMHNR---------------------------------------------F
VVYRDL-----KPANILLDE----------------------------------------------------
------------------------------------------------------------------------
------------------------------------------------------------------------
------------------------------------------------------------------------
----------------------------------HGHARISDLGLACDFSKKKP------------------
------------------------------------------------------------------------
------------------------------------------------------------------------
------------------------------------------------------------------------
------------------------------------------------------------------------
------------------------------------------------------------------------
------------------------------------------------------------------------
------------------------------------------------------------------------
-------------------------------HASVGTHGYMAPEVLQK--g---------------------
--------TAYD-SSADWFSLGCMLFKLLRG-----------------HSPFRQ--hkt-------------
--------------------------------KDKHEIDRMTLTV--nvelpdtfs----------------
------------------------------------------------------------------------
--------------PELKSLLEGLLQRDVSKRLG--chggg-------SQEVKEHSFF
>AGC_GRK4/187-449 GRK4_HUMAN GRK4 P32298
FRHY----------------RVLGKGG----------------FGEVCACQV--ra----------------
--------------------TGKMYACKKLQ--kkrikkrkg-------------------------EAMAL
NEKRILEKV--------------------------QSRFVVSLAYAYETKD---------------------
------------------------------------------------------------------------
------------------------------------------------------------------------
-----------------------------------------------------------ALCLVLTIMNG--
------------GDLKFHIYN--lgnp---------------------------------------------
------------------------------------------------------------------------
------------------------------------------------------------------------
------------------------------------------------------------------------
------------------------------------------------------------------------
------------------------------------------------------------------------
------------------------------------------------------------------------
--GFDEQRAVFYAAELCCGLEDLQRE---------------------------------------------R
IVYRDL-----KPENILLDD----------------------------------------------------
------------------------------------------------------------------------
------------------------------------------------------------------------
------------------------------------------------------------------------
----------------------------------RGHIRISDLGLATEIPEGQRV-----------------
------------------------------------------------------------------------
------------------------------------------------------------------------
------------------------------------------------------------------------
------------------------------------------------------------------------
------------------------------------------------------------------------
------------------------------------------------------------------------
------------------------------------------------------------------------
-------------------------------RGRVGTVGYMAPEVVNN------------------------
--------EKYT-FSPDWWGLGCLIYEMIQG-----------------HSPFKK--ykek------------
--------------------------------VKWEEVDQRIKND--teeysekfs----------------
------------------------------------------------------------------------
--------------EDAKSICRMLLTKNPSKRLG--crgeg-------AAGVKQHPVF
>AGC_GRK5/186-448 GRK5_HUMAN GRK5 P34947
FRQY----------------RVLGKGG----------------FGEVCACQV--ra----------------
--------------------TGKMYACKRLE--kkrikkrkg-------------------------ESMAL
NEKQILEKV--------------------------NSQFVVNLAYAYETKD---------------------
------------------------------------------------------------------------
------------------------------------------------------------------------
-----------------------------------------------------------ALCLVLTIMNG--
------------GDLKFHIYN--mgnp---------------------------------------------
------------------------------------------------------------------------
------------------------------------------------------------------------
------------------------------------------------------------------------
------------------------------------------------------------------------
------------------------------------------------------------------------
------------------------------------------------------------------------
--GFEEERALFYAAEILCGLEDLHRE---------------------------------------------N
TVYRDL-----KPENILLDD----------------------------------------------------
------------------------------------------------------------------------
------------------------------------------------------------------------
------------------------------------------------------------------------
----------------------------------YGHIRISDLGLAVKIPEGDLI-----------------
------------------------------------------------------------------------
------------------------------------------------------------------------
------------------------------------------------------------------------
------------------------------------------------------------------------
------------------------------------------------------------------------
------------------------------------------------------------------------
------------------------------------------------------------------------
-------------------------------RGRVGTVGYMAPEVLNN------------------------
--------QRYG-LSPDYWGLGCLIYEMIEG-----------------QSPFRG--rkek------------
--------------------------------VKREEVDRRVLET--eevyshkfs----------------
------------------------------------------------------------------------
--------------EEAKSICKMLLTKDAKQRLG--cqeeg-------AAEVKRHPFF
>AGC_GRK6/186-448 GRK6_HUMAN GRK6 P43250
FRQY----------------RVLGKGG----------------FGEVCACQV--ra----------------
--------------------TGKMYACKKLE--kkrikkrkg-------------------------EAMAL
NEKQILEKV--------------------------NSRFVVSLAYAYETKD---------------------
------------------------------------------------------------------------
------------------------------------------------------------------------
-----------------------------------------------------------ALCLVLTLMNG--
------------GDLKFHIYH--mgqa---------------------------------------------
------------------------------------------------------------------------
------------------------------------------------------------------------
------------------------------------------------------------------------
------------------------------------------------------------------------
------------------------------------------------------------------------
------------------------------------------------------------------------
--GFPEARAVFYAAEICCGLEDLHRE---------------------------------------------R
IVYRDL-----KPENILLDD----------------------------------------------------
------------------------------------------------------------------------
------------------------------------------------------------------------
------------------------------------------------------------------------
----------------------------------HGHIRISDLGLAVHVPEGQTI-----------------
------------------------------------------------------------------------
------------------------------------------------------------------------
------------------------------------------------------------------------
------------------------------------------------------------------------
------------------------------------------------------------------------
------------------------------------------------------------------------
------------------------------------------------------------------------
-------------------------------KGRVGTVGYMAPEVVKN------------------------
--------ERYT-FSPDWWALGCLLYEMIAG-----------------QSPFQQ--rkkk------------
--------------------------------IKREEVERLVKEV--peeyserfs----------------
------------------------------------------------------------------------
--------------PQARSLCSQLLCKDPAERLG--crggs-------AREVKEHPLF
>AGC_GRK7/191-454 GRK7_HUMAN GRK7 Q8WTQ7
FTEF----------------RVLGKGG----------------FGEVCAVQV--kn----------------
--------------------TGKMYACKKLD--kkrlkkkgg-------------------------EKMAL
LEKEILEKV--------------------------SSPFIVSLAYAFESKT---------------------
------------------------------------------------------------------------
------------------------------------------------------------------------
-----------------------------------------------------------HLCLVMSLMNG--
------------GDLKFHIYN--vgtr---------------------------------------------
------------------------------------------------------------------------
------------------------------------------------------------------------
------------------------------------------------------------------------
------------------------------------------------------------------------
------------------------------------------------------------------------
------------------------------------------------------------------------
--GLDMSRVIFYSAQIACGMLHLHEL---------------------------------------------G
IVYRDM-----KPENVLLDD----------------------------------------------------
------------------------------------------------------------------------
------------------------------------------------------------------------
------------------------------------------------------------------------
----------------------------------LGNCRLSDLGLAVEMKGGKPI-----------------
------------------------------------------------------------------------
------------------------------------------------------------------------
------------------------------------------------------------------------
------------------------------------------------------------------------
------------------------------------------------------------------------
------------------------------------------------------------------------
------------------------------------------------------------------------
-------------------------------TQRAGTNGYMAPEILME--k---------------------
--------VSYS-YPVDWFAMGCSIYEMVAG-----------------RTPFKD--ykek------------
--------------------------------VSKEDLKQRTLQD--evkfqhdnft---------------
------------------------------------------------------------------------
--------------EEAKDICRLFLAKKPEQRLG--srek--------SDDPRKHHFF
>AGC_LATS1/705-1010 LATS1_HUMAN LATS1 O95835
FVKI----------------KTLGIGA----------------FGEVCLARK--vd----------------
--------------------TKALYATKTLR--kkdvllrnq-------------------------VAHVK
AERDILAEA--------------------------DNEWVVRLYYSFQDKD---------------------
------------------------------------------------------------------------
------------------------------------------------------------------------
-----------------------------------------------------------NLYFVMDYIPG--
------------GDMMSLLIR--mg-----------------------------------------------
------------------------------------------------------------------------
------------------------------------------------------------------------
------------------------------------------------------------------------
------------------------------------------------------------------------
------------------------------------------------------------------------
------------------------------------------------------------------------
--IFPESLARFYIAELTCAVESVHKM---------------------------------------------G
FIHRDI-----KPDNILIDR----------------------------------------------------
------------------------------------------------------------------------
------------------------------------------------------------------------
------------------------------------------------------------------------
----------------------------------DGHIKLTDFGLCTGFRWTHDS--kyyqsgdhprqdsmd
fsnewgdpsscrcgdrlkplerraarqhqrcla---------------------------------------
------------------------------------------------------------------------
------------------------------------------------------------------------
------------------------------------------------------------------------
------------------------------------------------------------------------
------------------------------------------------------------------------
------------------------------------------------------------------------
-------------------------------HSLVGTPNYIAPEVLLR------------------------
--------TGYT-QLCDWWSVGVILFEMLVG-----------------QPPFLA------------------
--------------------------------QTPLETQMKVINW--qtslhippqakls------------
------------------------------------------------------------------------
--------------PEASDLIIKLCR-GPEDRLG--kng---------ADEIKAHPFF
>AGC_LATS2/668-973 LATS2_HUMAN LATS2 Q9NRM7
FVKI----------------KTLGIGA----------------FGEVCLACK--vd----------------
--------------------THALYAMKTLR--kkdvlnrnq-------------------------VAHVK
AERDILAEA--------------------------DNEWVVKLYYSFQDKD---------------------
------------------------------------------------------------------------
------------------------------------------------------------------------
-----------------------------------------------------------SLYFVMDYIPG--
------------GDMMSLLIR--me-----------------------------------------------
------------------------------------------------------------------------
------------------------------------------------------------------------
------------------------------------------------------------------------
------------------------------------------------------------------------
------------------------------------------------------------------------
------------------------------------------------------------------------
--VFPEHLARFYIAELTLAIESVHKM---------------------------------------------G
FIHRDI-----KPDNILIDL----------------------------------------------------
------------------------------------------------------------------------
------------------------------------------------------------------------
------------------------------------------------------------------------
----------------------------------DGHIKLTDFGLCTGFRWTHNS--kyyqkgshvrqdsme
psdlwddvsncrcgdrlktleqrarkqhqrcla---------------------------------------
------------------------------------------------------------------------
------------------------------------------------------------------------
------------------------------------------------------------------------
------------------------------------------------------------------------
------------------------------------------------------------------------
------------------------------------------------------------------------
-------------------------------HSLVGTPNYIAPEVLLR------------------------
--------KGYT-QLCDWWSVGVILFEMLVG-----------------QPPFLA------------------
--------------------------------PTPTETQLKVINW--entlhipaqvkls------------
------------------------------------------------------------------------
--------------PEARDLITKLCC-SADHRLG--rng---------ADDLKAHPFF
>AGC_MAST1/374-647 MAST1_HUMAN MAST1 Q9Y2H9
FDTI----------------KLISNGA----------------YGAVYLVRH--rd----------------
--------------------TRQRFAMKKIN--kqnlilrnq-------------------------IQQAF
VERDILTFA--------------------------ENPFVVGMFCSFETRR---------------------
------------------------------------------------------------------------
------------------------------------------------------------------------
-----------------------------------------------------------HLCMVMEYVEG--
------------GDCATLLKN--ig-----------------------------------------------
------------------------------------------------------------------------
------------------------------------------------------------------------
------------------------------------------------------------------------
------------------------------------------------------------------------
------------------------------------------------------------------------
------------------------------------------------------------------------
--ALPVEMARMYFAETVLALEYLHNY---------------------------------------------G
IVHRDL-----KPDNLLITS----------------------------------------------------
------------------------------------------------------------------------
------------------------------------------------------------------------
------------------------------------------------------------------------
----------------------------------MGHIKLTDFGLSKMGLMSLTT--nlyeghiekdarefl
d-----------------------------------------------------------------------
------------------------------------------------------------------------
------------------------------------------------------------------------
------------------------------------------------------------------------
------------------------------------------------------------------------
------------------------------------------------------------------------
------------------------------------------------------------------------
-------------------------------KQVCGTPEYIAPEVILR------------------------
--------QGYG-KPVDWWAMGIILYEFLVG-----------------CVPFFG------------------
--------------------------------DTPEELFGQVISD--dilwpegdealp-------------
------------------------------------------------------------------------
--------------TEAQLLISSLLQTNPLVRLG--agg---------AFEVKQHSFF
>AGC_MAST2/512-785 MAST2_HUMAN MAST2 Q6P0Q8
FETI----------------KLISNGA----------------YGAVFLVRH--ks----------------
--------------------TRQRFAMKKIN--kqnlilrnq-------------------------IQQAF
VERDILTFA--------------------------ENPFVVSMFCSFDTKR---------------------
------------------------------------------------------------------------
------------------------------------------------------------------------
-----------------------------------------------------------HLCMVMEYVEG--
------------GDCATLLKN--ig-----------------------------------------------
------------------------------------------------------------------------
------------------------------------------------------------------------
------------------------------------------------------------------------
------------------------------------------------------------------------
------------------------------------------------------------------------
------------------------------------------------------------------------
--ALPVDMVRLYFAETVLALEYLHNY---------------------------------------------G
IVHRDL-----KPDNLLITS----------------------------------------------------
------------------------------------------------------------------------
------------------------------------------------------------------------
------------------------------------------------------------------------
----------------------------------MGHIKLTDFGLSKIGLMSLTT--nlyeghiekdarefl
d-----------------------------------------------------------------------
------------------------------------------------------------------------
------------------------------------------------------------------------
------------------------------------------------------------------------
------------------------------------------------------------------------
------------------------------------------------------------------------
------------------------------------------------------------------------
-------------------------------KQVCGTPEYIAPEVILR------------------------
--------QGYG-KPVDWWAMGIILYEFLVG-----------------CVPFFG------------------
--------------------------------DTPEELFGQVISD--eivwpegdealp-------------
------------------------------------------------------------------------
--------------PDAQDLTSKLLHQNPLERLG--tgs---------AYEVKQHPFF
>AGC_MAST3/367-640 MAST3_HUMAN MAST3 O60307
FETI----------------KLISNGA----------------YGAVYLVRH--rd----------------
--------------------TRQRFAIKKIN--kqnlilrnq-------------------------IQQVF
VERDILTFA--------------------------ENPFVVSMFCSFETRR---------------------
------------------------------------------------------------------------
------------------------------------------------------------------------
-----------------------------------------------------------HLCMVMEYVEG--
------------GDCATLLKN--mg-----------------------------------------------
------------------------------------------------------------------------
------------------------------------------------------------------------
------------------------------------------------------------------------
------------------------------------------------------------------------
------------------------------------------------------------------------
------------------------------------------------------------------------
--PLPVDMARLYFAETVLALEYLHNY---------------------------------------------G
IVHRDL-----KPDNLLITS----------------------------------------------------
------------------------------------------------------------------------
------------------------------------------------------------------------
------------------------------------------------------------------------
----------------------------------LGHIKLTDFGLSKIGLMSMAT--nlyeghiekdarefi
d-----------------------------------------------------------------------
------------------------------------------------------------------------
------------------------------------------------------------------------
------------------------------------------------------------------------
------------------------------------------------------------------------
------------------------------------------------------------------------
------------------------------------------------------------------------
-------------------------------KQVCGTPEYIAPEVIFR------------------------
--------QGYG-KPVDWWAMGVVLYEFLVG-----------------CVPFFG------------------
--------------------------------DTPEELFGQVVSD--eimwpegdealp-------------
------------------------------------------------------------------------
--------------ADAQDLITRLLRQSPLDRLG--tgg---------THEVKQHPFF
>AGC_MAST4/570-843 MAST4_HUMAN MAST4 O15021
FETI----------------KLISNGA----------------YGAVYFVRH--ke----------------
--------------------SRQRFAMKKIN--kqnlilrnq-------------------------IQQAF
VERDILTFA--------------------------ENPFVVSMYCSFETRR---------------------
------------------------------------------------------------------------
------------------------------------------------------------------------
-----------------------------------------------------------HLCMVMEYVEG--
------------GDCATLMKN--mg-----------------------------------------------
------------------------------------------------------------------------
------------------------------------------------------------------------
------------------------------------------------------------------------
------------------------------------------------------------------------
------------------------------------------------------------------------
------------------------------------------------------------------------
--PLPVDMARMYFAETVLALEYLHNY---------------------------------------------G
IVHRDL-----KPDNLLVTS----------------------------------------------------
------------------------------------------------------------------------
------------------------------------------------------------------------
------------------------------------------------------------------------
----------------------------------MGHIKLTDFGLSKVGLMSMTT--nlyeghiekdarefl
d-----------------------------------------------------------------------
------------------------------------------------------------------------
------------------------------------------------------------------------
------------------------------------------------------------------------
------------------------------------------------------------------------
------------------------------------------------------------------------
------------------------------------------------------------------------
-------------------------------KQVCGTPEYIAPEVILR------------------------
--------QGYG-KPVDWWAMGIILYEFLVG-----------------CVPFFG------------------
--------------------------------DTPEELFGQVISD--einwpekdeapp-------------
------------------------------------------------------------------------
--------------PDAQDLITLLLRQNPLERLG--tgg---------AYEVKQHRFF
>AGC_MASTL/35-835 GWL_HUMAN MASTL Q96GX5
FSIV----------------KPISRGA----------------FGKVYLGQK--------------------
--------------------GGKLYAVKVVK--kadminknm-------------------------THQVQ
AERDALALS--------------------------KSPFIVHLYYSLQSAN---------------------
------------------------------------------------------------------------
------------------------------------------------------------------------
-----------------------------------------------------------NVYLVMEYLIG--
------------GDVKSLLHI--yg-----------------------------------------------
------------------------------------------------------------------------
------------------------------------------------------------------------
------------------------------------------------------------------------
------------------------------------------------------------------------
------------------------------------------------------------------------
------------------------------------------------------------------------
--YFDEEMAVKYISEVALALDYLHRH---------------------------------------------G
IIHRDL-----KPDNMLISN----------------------------------------------------
------------------------------------------------------------------------
------------------------------------------------------------------------
------------------------------------------------------------------------
----------------------------------EGHIKLTDFGLSKVTLNRDIN--mmdilttpsmakprq
dysrtpgqvlslisslgfntpiaeknqdpanilsaclsetsqlsqglvcpmsvdqkdttpysskllksclet
vasnpgmpvkcltsnllqsrkrlatssassqshtfissvesechsspkwekdcqesdealgptmmswnavek
lcaksanaietkgfnkkdlelalspihnssalpttgrscvnlakkcfsgevsweaveldvnninmdtdtsql
gfhqsnqwavdsggiseehlgkrslkrnfelvdsspckkiiqnkktcveykhnemtncytnqntgltvevqd
lklsvhksqqndcankenivnsftdkqqtpeklpipmiaknlmceldedceknskrdylsssflcsdddras
knismnsdssfpgisimesplesqpldsdrsikessfeesniedplivtpdcqektspkgvenpavqesnqk
mlgpplevlktlaskrnavafrsfnshinasnnsepsrmnmtsldamdiscaysgsypmaitptqkrrscmp
hqqtpnqiksgtpyrtpksvrrgvapvdd--GRILGTPDYLAPELLLG------------------------
--------RAHG-PAVDWWALGVCLFEFLTG-----------------IPPFND------------------
--------------------------------ETPQQVFQNILKR--dipwpegeekls-------------
------------------------------------------------------------------------
--------------DNAQSAVEILLTIDDTKRAG--------------MKELKRHPLF
>AGC_PDPK1/82-342 PDPK1_HUMAN PDPK1 O15530
FKFG----------------KILGEGS----------------FSTVVLARE--la----------------
--------------------TSREYAIKILE--krhiikenk-------------------------VPYVT
RERDVMSRL--------------------------DHPFFVKLYFTFQDDE---------------------
------------------------------------------------------------------------
------------------------------------------------------------------------
-----------------------------------------------------------KLYFGLSYAKN--
------------GELLKYIRK--ig-----------------------------------------------
------------------------------------------------------------------------
------------------------------------------------------------------------
------------------------------------------------------------------------
------------------------------------------------------------------------
------------------------------------------------------------------------
------------------------------------------------------------------------
--SFDETCTRFYTAEIVSALEYLHGK---------------------------------------------G
IIHRDL-----KPENILLNE----------------------------------------------------
------------------------------------------------------------------------
------------------------------------------------------------------------
------------------------------------------------------------------------
----------------------------------DMHIQITDFGTAKVLSPESKQ--ara------------
------------------------------------------------------------------------
------------------------------------------------------------------------
------------------------------------------------------------------------
------------------------------------------------------------------------
------------------------------------------------------------------------
------------------------------------------------------------------------
------------------------------------------------------------------------
-------------------------------NSFVGTAQYVSPELLTE------------------------
--------KSAC-KSSDLWALGCIIYQLVAG-----------------LPPFRA------------------
--------------------------------GNEYLIFQKIIKL--eydfpekff----------------
------------------------------------------------------------------------
--------------PKARDLVEKLLVLDATKRLG--ceemeg------YGPLKAHPFF
>AGC_PDPK2P/55-315 PDPK2_HUMAN PDPK2P Q6A1A2
FKFG----------------KILGEGS----------------FSTVVLARE--la----------------
--------------------TSREYAIKILE--krhiikenk-------------------------VPYVT
RERDVMSRL--------------------------DHPFFVKLYFTFQDDE---------------------
------------------------------------------------------------------------
------------------------------------------------------------------------
-----------------------------------------------------------KLYFGLSYAKN--
------------GELLKYIRK--ig-----------------------------------------------
------------------------------------------------------------------------
------------------------------------------------------------------------
------------------------------------------------------------------------
------------------------------------------------------------------------
------------------------------------------------------------------------
------------------------------------------------------------------------
--SFDETCTRFYTAEIVSALEYLHGK---------------------------------------------G
IIHRDL-----KPENILLNE----------------------------------------------------
------------------------------------------------------------------------
------------------------------------------------------------------------
------------------------------------------------------------------------
----------------------------------DMYIQITDFGTAKVLSPESKQ--ara------------
------------------------------------------------------------------------
------------------------------------------------------------------------
------------------------------------------------------------------------
------------------------------------------------------------------------
------------------------------------------------------------------------
------------------------------------------------------------------------
------------------------------------------------------------------------
-------------------------------NSFVGTAQYVSPELLTE------------------------
--------KSAC-KSSDLWALGCIIYQLVAG-----------------LPPFRA------------------
--------------------------------GNEYLIFQKIIKL--eydfpekff----------------
------------------------------------------------------------------------
--------------PKARDLVEKLLVLDATKRLG--ceemeg------YGPLKAHPFF
>AGC_PKN1/615-874 PKN1_HUMAN PKN1 Q16512
FKFL----------------AVLGRGH----------------FGKVLLSEF--rp----------------
--------------------SGELFAIKALK--kgdivarde-------------------------VESLM
CEKRILAAV--tsa---------------------GHPFLVNLFGCFQTPE---------------------
------------------------------------------------------------------------
------------------------------------------------------------------------
-----------------------------------------------------------HVCFVMEYSAG--
------------GDLMLHIHS--d------------------------------------------------
------------------------------------------------------------------------
------------------------------------------------------------------------
------------------------------------------------------------------------
------------------------------------------------------------------------
------------------------------------------------------------------------
------------------------------------------------------------------------
--VFSEPRAIFYSACVVLGLQFLHEH---------------------------------------------K
IVYRDL-----KLDNLLLDT----------------------------------------------------
------------------------------------------------------------------------
------------------------------------------------------------------------
------------------------------------------------------------------------
----------------------------------EGYVKIADFGLCKEGMGYGDR--t--------------
------------------------------------------------------------------------
------------------------------------------------------------------------
------------------------------------------------------------------------
------------------------------------------------------------------------
------------------------------------------------------------------------
------------------------------------------------------------------------
------------------------------------------------------------------------
-------------------------------STFCGTPEFLAPEVLTD------------------------
--------TSYT-RAVDWWGLGVLLYEMLVG-----------------ESPFPG------------------
--------------------------------DDEEEVFDSIVND--evryprfls----------------
------------------------------------------------------------------------
--------------AEAIGIMRRLLRRNPERRLG--sserd-------AEDVKKQPFF
>AGC_PKN2/657-916 PKN2_HUMAN PKN2 Q16513
FRCC----------------AVLGRGH----------------FGKVLLAEY--kn----------------
--------------------TNEMFAIKALK--kgdivarde-------------------------VDSLM
CEKRIFETV--nsv---------------------RHPFLVNLFACFQTKE---------------------
------------------------------------------------------------------------
------------------------------------------------------------------------
-----------------------------------------------------------HVCFVMEYAAG--
------------GDLMMHIHT--d------------------------------------------------
------------------------------------------------------------------------
------------------------------------------------------------------------
------------------------------------------------------------------------
------------------------------------------------------------------------
------------------------------------------------------------------------
------------------------------------------------------------------------
--VFSEPRAVFYAACVVLGLQYLHEH---------------------------------------------K
IVYRDL-----KLDNLLLDT----------------------------------------------------
------------------------------------------------------------------------
------------------------------------------------------------------------
------------------------------------------------------------------------
----------------------------------EGFVKIADFGLCKEGMGYGDR--t--------------
------------------------------------------------------------------------
------------------------------------------------------------------------
------------------------------------------------------------------------
------------------------------------------------------------------------
------------------------------------------------------------------------
------------------------------------------------------------------------
------------------------------------------------------------------------
-------------------------------STFCGTPEFLAPEVLTE------------------------
--------TSYT-RAVDWWGLGVLIYEMLVG-----------------ESPFPG------------------
--------------------------------DDEEEVFDSIVND--evryprfls----------------
------------------------------------------------------------------------
--------------TEAISIMRRLLRRNPERRLG--asekd-------AEDVKKHPFF
>AGC_PKN3/559-818 PKN3_HUMAN PKN3 Q6P5Z2
FRCL----------------AVLGRGH----------------FGKVLLVQF--kg----------------
--------------------TGKYYAIKALK--kqevlsrde-------------------------IESLY
CEKRILEAV--gct---------------------GHPFLLSLLACFQTSS---------------------
------------------------------------------------------------------------
------------------------------------------------------------------------
-----------------------------------------------------------HACFVTEFVPG--
------------GDLMMQIHE--d------------------------------------------------
------------------------------------------------------------------------
------------------------------------------------------------------------
------------------------------------------------------------------------
------------------------------------------------------------------------
------------------------------------------------------------------------
------------------------------------------------------------------------
--VFPEPQARFYVACVVLGLQFLHEK---------------------------------------------K
IIYRDL-----KLDNLLLDA----------------------------------------------------
------------------------------------------------------------------------
------------------------------------------------------------------------
------------------------------------------------------------------------
----------------------------------QGFLKIADFGLCKEGIGFGDR--t--------------
------------------------------------------------------------------------
------------------------------------------------------------------------
------------------------------------------------------------------------
------------------------------------------------------------------------
------------------------------------------------------------------------
------------------------------------------------------------------------
------------------------------------------------------------------------
-------------------------------STFCGTPEFLAPEVLTQ------------------------
--------EAYT-RAVDWWGLGVLLYEMLVG-----------------ECPFPG------------------
--------------------------------DTEEEVFDCIVNM--dapypgfls----------------
------------------------------------------------------------------------
--------------VQGLEFIQKLLQKCPEKRLG--ageqd-------AEEIKVQPFF
>AGC_PRKACA/44-298 KAPCA_HUMAN PRKACA P17612
FERI----------------KTLGTGS----------------FGRVMLVKH--ke----------------
--------------------TGNHYAMKILD--kqkvvklkq-------------------------IEHTL
NEKRILQAV--------------------------NFPFLVKLEFSFKDNS---------------------
------------------------------------------------------------------------
------------------------------------------------------------------------
-----------------------------------------------------------NLYMVMEYVPG--
------------GEMFSHLRR--ig-----------------------------------------------
------------------------------------------------------------------------
------------------------------------------------------------------------
------------------------------------------------------------------------
------------------------------------------------------------------------
------------------------------------------------------------------------
------------------------------------------------------------------------
--RFSEPHARFYAAQIVLTFEYLHSL---------------------------------------------D
LIYRDL-----KPENLLIDQ----------------------------------------------------
------------------------------------------------------------------------
------------------------------------------------------------------------
------------------------------------------------------------------------
----------------------------------QGYIQVTDFGFAKRVKGRT-------------------
------------------------------------------------------------------------
------------------------------------------------------------------------
------------------------------------------------------------------------
------------------------------------------------------------------------
------------------------------------------------------------------------
------------------------------------------------------------------------
------------------------------------------------------------------------
-------------------------------WTLCGTPEYLAPEIILS------------------------
--------KGYN-KAVDWWALGVLIYEMAAG-----------------YPPFFA------------------
--------------------------------DQPIQIYEKIVSG--kvrfpshfs----------------
------------------------------------------------------------------------
--------------SDLKDLLRNLLQVDLTKRFG--nlkng-------VNDIKNHKWF
>AGC_PRKACB/44-298 KAPCB_HUMAN PRKACB P22694
FERK----------------KTLGTGS----------------FGRVMLVKH--ka----------------
--------------------TEQYYAMKILD--kqkvvklkq-------------------------IEHTL
NEKRILQAV--------------------------NFPFLVRLEYAFKDNS---------------------
------------------------------------------------------------------------
------------------------------------------------------------------------
-----------------------------------------------------------NLYMVMEYVPG--
------------GEMFSHLRR--ig-----------------------------------------------
------------------------------------------------------------------------
------------------------------------------------------------------------
------------------------------------------------------------------------
------------------------------------------------------------------------
------------------------------------------------------------------------
------------------------------------------------------------------------
--RFSEPHARFYAAQIVLTFEYLHSL---------------------------------------------D
LIYRDL-----KPENLLIDH----------------------------------------------------
------------------------------------------------------------------------
------------------------------------------------------------------------
------------------------------------------------------------------------
----------------------------------QGYIQVTDFGFAKRVKGRT-------------------
------------------------------------------------------------------------
------------------------------------------------------------------------
------------------------------------------------------------------------
------------------------------------------------------------------------
------------------------------------------------------------------------
------------------------------------------------------------------------
------------------------------------------------------------------------
-------------------------------WTLCGTPEYLAPEIILS------------------------
--------KGYN-KAVDWWALGVLIYEMAAG-----------------YPPFFA------------------
--------------------------------DQPIQIYEKIVSG--kvrfpshfs----------------
------------------------------------------------------------------------
--------------SDLKDLLRNLLQVDLTKRFG--nlkng-------VSDIKTHKWF
>AGC_PRKACG/44-298 KAPCG_HUMAN PRKACG P22612
FERL----------------RTLGMGS----------------FGRVMLVRH--qe----------------
--------------------TGGHYAMKILN--kqkvvkmkq-------------------------VEHIL
NEKRILQAI--------------------------DFPFLVKLQFSFKDNS---------------------
------------------------------------------------------------------------
------------------------------------------------------------------------
-----------------------------------------------------------YLYLVMEYVPG--
------------GEMFSRLQR--vg-----------------------------------------------
------------------------------------------------------------------------
------------------------------------------------------------------------
------------------------------------------------------------------------
------------------------------------------------------------------------
------------------------------------------------------------------------
------------------------------------------------------------------------
--RFSEPHACFYAAQVVLAVQYLHSL---------------------------------------------D
LIHRDL-----KPENLLIDQ----------------------------------------------------
------------------------------------------------------------------------
------------------------------------------------------------------------
------------------------------------------------------------------------
----------------------------------QGYLQVTDFGFAKRVKGRT-------------------
------------------------------------------------------------------------
------------------------------------------------------------------------
------------------------------------------------------------------------
------------------------------------------------------------------------
------------------------------------------------------------------------
------------------------------------------------------------------------
------------------------------------------------------------------------
-------------------------------WTLCGTPEYLAPEIILS------------------------
--------KGYN-KAVDWWALGVLIYEMAVG-----------------FPPFYA------------------
--------------------------------DQPIQIYEKIVSG--rvrfpskls----------------
------------------------------------------------------------------------
--------------SDLKHLLRSLLQVDLTKRFG--nlrng-------VGDIKNHKWF
>AGC_PRKCA/339-597 KPCA_HUMAN PRKCA P17252
FNFL----------------MVLGKGS----------------FGKVMLADR--kg----------------
--------------------TEELYAIKILK--kdvviqddd-------------------------VECTM
VEKRVLALL--d-----------------------KPPFLTQLHSCFQTVD---------------------
------------------------------------------------------------------------
------------------------------------------------------------------------
-----------------------------------------------------------RLYFVMEYVNG--
------------GDLMYHIQQ--vg-----------------------------------------------
------------------------------------------------------------------------
------------------------------------------------------------------------
------------------------------------------------------------------------
------------------------------------------------------------------------
------------------------------------------------------------------------
------------------------------------------------------------------------
--KFKEPQAVFYAAEISIGLFFLHKR---------------------------------------------G
IIYRDL-----KLDNVMLDS----------------------------------------------------
------------------------------------------------------------------------
------------------------------------------------------------------------
------------------------------------------------------------------------
----------------------------------EGHIKIADFGMCKEHMMDGVT--t--------------
------------------------------------------------------------------------
------------------------------------------------------------------------
------------------------------------------------------------------------
------------------------------------------------------------------------
------------------------------------------------------------------------
------------------------------------------------------------------------
------------------------------------------------------------------------
-------------------------------RTFCGTPDYIAPEIIAY------------------------
--------QPYG-KSVDWWAYGVLLYEMLAG-----------------QPPFDG------------------
--------------------------------EDEDELFQSIMEH--nvsypksls----------------
------------------------------------------------------------------------
--------------KEAVSVCKGLMTKHPAKRLG--cgpeg-------ERDVREHAFF
>AGC_PRKCB/342-600 KPCB_HUMAN PRKCB P05771
FNFL----------------MVLGKGS----------------FGKVMLSER--kg----------------
--------------------TDELYAVKILK--kdvviqddd-------------------------VECTM
VEKRVLALP--g-----------------------KPPFLTQLHSCFQTMD---------------------
------------------------------------------------------------------------
------------------------------------------------------------------------
-----------------------------------------------------------RLYFVMEYVNG--
------------GDLMYHIQQ--vg-----------------------------------------------
------------------------------------------------------------------------
------------------------------------------------------------------------
------------------------------------------------------------------------
------------------------------------------------------------------------
------------------------------------------------------------------------
------------------------------------------------------------------------
--RFKEPHAVFYAAEIAIGLFFLQSK---------------------------------------------G
IIYRDL-----KLDNVMLDS----------------------------------------------------
------------------------------------------------------------------------
------------------------------------------------------------------------
------------------------------------------------------------------------
----------------------------------EGHIKIADFGMCKENIWDGVT--t--------------
------------------------------------------------------------------------
------------------------------------------------------------------------
------------------------------------------------------------------------
------------------------------------------------------------------------
------------------------------------------------------------------------
------------------------------------------------------------------------
------------------------------------------------------------------------
-------------------------------KTFCGTPDYIAPEIIAY------------------------
--------QPYG-KSVDWWAFGVLLYEMLAG-----------------QAPFEG------------------
--------------------------------EDEDELFQSIMEH--nvaypksms----------------
------------------------------------------------------------------------
--------------KEAVAICKGLMTKHPGKRLG--cgpeg-------ERDIKEHAFF
>AGC_PRKCD/349-603 KPCD_HUMAN PRKCD Q05655
FIFH----------------KVLGKGS----------------FGKVLLGEL--kg----------------
--------------------RGEYFAIKALK--kdvvliddd-------------------------VECTM
VEKRVLTLA--a-----------------------ENPFLTHLICTFQTKD---------------------
------------------------------------------------------------------------
------------------------------------------------------------------------
-----------------------------------------------------------HLFFVMEFLNG--
------------GDLMYHIQD--kg-----------------------------------------------
------------------------------------------------------------------------
------------------------------------------------------------------------
------------------------------------------------------------------------
------------------------------------------------------------------------
------------------------------------------------------------------------
------------------------------------------------------------------------
--RFELYRATFYAAEIMCGLQFLHSK---------------------------------------------G
IIYRDL-----KLDNVLLDR----------------------------------------------------
------------------------------------------------------------------------
------------------------------------------------------------------------
------------------------------------------------------------------------
----------------------------------DGHIKIADFGMCKENIFGESR--a--------------
------------------------------------------------------------------------
------------------------------------------------------------------------
------------------------------------------------------------------------
------------------------------------------------------------------------
------------------------------------------------------------------------
------------------------------------------------------------------------
------------------------------------------------------------------------
-------------------------------STFCGTPDYIAPEILQG------------------------
--------LKYT-FSVDWWSFGVLLYEMLIG-----------------QSPFHG------------------
--------------------------------DDEDELFESIRVD--tphyprwit----------------
------------------------------------------------------------------------
--------------KESKDILEKLFEREPTKRLG--v-----------TGNIKIHPFF
>AGC_PRKCE/408-668 KPCE_HUMAN PRKCE Q02156
FNFI----------------KVLGKGS----------------FGKVMLAEL--kg----------------
--------------------KDEVYAVKVLK--kdvilqddd-------------------------VDCTM
TEKRILALA--r-----------------------KHPYLTQLYCCFQTKD---------------------
------------------------------------------------------------------------
------------------------------------------------------------------------
-----------------------------------------------------------RLFFVMEYVNG--
------------GDLMFQIQR--sr-----------------------------------------------
------------------------------------------------------------------------
------------------------------------------------------------------------
------------------------------------------------------------------------
------------------------------------------------------------------------
------------------------------------------------------------------------
------------------------------------------------------------------------
--KFDEPRSRFYAAEVTSALMFLHQH---------------------------------------------G
VIYRDL-----KLDNILLDA----------------------------------------------------
------------------------------------------------------------------------
------------------------------------------------------------------------
------------------------------------------------------------------------
----------------------------------EGHCKLADFGMCKEGILNGVT--t--------------
------------------------------------------------------------------------
------------------------------------------------------------------------
------------------------------------------------------------------------
------------------------------------------------------------------------
------------------------------------------------------------------------
------------------------------------------------------------------------
------------------------------------------------------------------------
-------------------------------TTFCGTPDYIAPEILQE------------------------
--------LEYG-PSVDWWALGVLMYEMMAG-----------------QPPFEA------------------
--------------------------------DNEDDLFESILHD--dvlypvwls----------------
------------------------------------------------------------------------
--------------KEAVSILKAFMTKNPHKRLG--cvasqng-----EDAIKQHPFF
>AGC_PRKCG/351-614 KPCG_HUMAN PRKCG P05129
FSFL----------------MVLGKGS----------------FGKVMLAER--rg----------------
--------------------SDELYAIKILK--kdvivqddd-------------------------VDCTL
VEKRVLALG--grgpgg------------------RPHFLTQLHSTFQTPD---------------------
------------------------------------------------------------------------
------------------------------------------------------------------------
-----------------------------------------------------------RLYFVMEYVTG--
------------GDLMYHIQQ--lg-----------------------------------------------
------------------------------------------------------------------------
------------------------------------------------------------------------
------------------------------------------------------------------------
------------------------------------------------------------------------
------------------------------------------------------------------------
------------------------------------------------------------------------
--KFKEPHAAFYAAEIAIGLFFLHNQ---------------------------------------------G
IIYRDL-----KLDNVMLDA----------------------------------------------------
------------------------------------------------------------------------
------------------------------------------------------------------------
------------------------------------------------------------------------
----------------------------------EGHIKITDFGMCKENVFPGTT--t--------------
------------------------------------------------------------------------
------------------------------------------------------------------------
------------------------------------------------------------------------
------------------------------------------------------------------------
------------------------------------------------------------------------
------------------------------------------------------------------------
------------------------------------------------------------------------
-------------------------------RTFCGTPDYIAPEIIAY------------------------
--------QPYG-KSVDWWSFGVLLYEMLAG-----------------QPPFDG------------------
--------------------------------EDEEELFQAIMEQ--tvtypksls----------------
------------------------------------------------------------------------
--------------REAVAICKGFLTKHPGKRLG--sgpdg-------EPTIRAHGFF
>AGC_PRKCH/355-614 KPCL_HUMAN PRKCH P24723
FEFI----------------RVLGKGS----------------FGKVMLARV--ke----------------
--------------------TGDLYAVKVLK--kdvilqddd-------------------------VECTM
TEKRILSLA--r-----------------------NHPFLTQLFCCFQTPD---------------------
------------------------------------------------------------------------
------------------------------------------------------------------------
-----------------------------------------------------------RLFFVMEFVNG--
------------GDLMFHIQK--sr-----------------------------------------------
------------------------------------------------------------------------
------------------------------------------------------------------------
------------------------------------------------------------------------
------------------------------------------------------------------------
------------------------------------------------------------------------
------------------------------------------------------------------------
--RFDEARARFYAAEIISALMFLHDK---------------------------------------------G
IIYRDL-----KLDNVLLDH----------------------------------------------------
------------------------------------------------------------------------
------------------------------------------------------------------------
------------------------------------------------------------------------
----------------------------------EGHCKLADFGMCKEGICNGVT--t--------------
------------------------------------------------------------------------
------------------------------------------------------------------------
------------------------------------------------------------------------
------------------------------------------------------------------------
------------------------------------------------------------------------
------------------------------------------------------------------------
------------------------------------------------------------------------
-------------------------------ATFCGTPDYIAPEILQE------------------------
--------MLYG-PAVDWWAMGVLLYEMLCG-----------------HAPFEA------------------
--------------------------------ENEDDLFEAILND--evvyptwlh----------------
------------------------------------------------------------------------
--------------EDATGILKSFMTKNPTMRLG--sltqgg------EHAILRHPFF
>AGC_PRKCI/254-522 KPCI_HUMAN PRKCI P41743
FDLL----------------RVIGRGS----------------YAKVLLVRL--kk----------------
--------------------TDRIYAMKVVK--kelvndded-------------------------IDWVQ
TEKHVFEQA--s-----------------------NHPFLVGLHSCFQTES---------------------
------------------------------------------------------------------------
------------------------------------------------------------------------
-----------------------------------------------------------RLFFVIEYVNG--
------------GDLMFHMQR--qr-----------------------------------------------
------------------------------------------------------------------------
------------------------------------------------------------------------
------------------------------------------------------------------------
------------------------------------------------------------------------
------------------------------------------------------------------------
------------------------------------------------------------------------
--KLPEEHARFYSAEISLALNYLHER---------------------------------------------G
IIYRDL-----KLDNVLLDS----------------------------------------------------
------------------------------------------------------------------------
------------------------------------------------------------------------
------------------------------------------------------------------------
----------------------------------EGHIKLTDYGMCKEGLRPGDT--t--------------
------------------------------------------------------------------------
------------------------------------------------------------------------
------------------------------------------------------------------------
------------------------------------------------------------------------
------------------------------------------------------------------------
------------------------------------------------------------------------
------------------------------------------------------------------------
-------------------------------STFCGTPNYIAPEILRG------------------------
--------EDYG-FSVDWWALGVLMFEMMAG-----------------RSPFDI--vgssdnpdq-------
--------------------------------NTEDYLFQVILEK--qiriprsls----------------
------------------------------------------------------------------------
--------------VKAASVLKSFLNKDPKERLG--chpqtg------FADIQGHPFF
>AGC_PRKCQ/380-634 KPCT_HUMAN PRKCQ Q04759
FILH----------------KMLGKGS----------------FGKVFLAEF--kk----------------
--------------------TNQFFAIKALK--kdvvlmddd-------------------------VECTM
VEKRVLSLA--w-----------------------EHPFLTHMFCTFQTKE---------------------
------------------------------------------------------------------------
------------------------------------------------------------------------
-----------------------------------------------------------NLFFVMEYLNG--
------------GDLMYHIQS--ch-----------------------------------------------
------------------------------------------------------------------------
------------------------------------------------------------------------
------------------------------------------------------------------------
------------------------------------------------------------------------
------------------------------------------------------------------------
------------------------------------------------------------------------
--KFDLSRATFYAAEIILGLQFLHSK---------------------------------------------G
IVYRDL-----KLDNILLDK----------------------------------------------------
------------------------------------------------------------------------
------------------------------------------------------------------------
------------------------------------------------------------------------
----------------------------------DGHIKIADFGMCKENMLGDAK--t--------------
------------------------------------------------------------------------
------------------------------------------------------------------------
------------------------------------------------------------------------
------------------------------------------------------------------------
------------------------------------------------------------------------
------------------------------------------------------------------------
------------------------------------------------------------------------
-------------------------------NTFCGTPDYIAPEILLG------------------------
--------QKYN-HSVDWWSFGVLLYEMLIG-----------------QSPFHG------------------
--------------------------------QDEEELFHSIRMD--npfyprwle----------------
------------------------------------------------------------------------
--------------KEAKDLLVKLFVREPEKRLG--v-----------RGDIRQHPLF
>AGC_PRKCZ/252-518 KPCZ_HUMAN PRKCZ Q05513
FDLI----------------RVIGRGS----------------YAKVLLVRL--kk----------------
--------------------NDQIYAMKVVK--kelvhdded-------------------------IDWVQ
TEKHVFEQA--s-----------------------SNPFLVGLHSCFQTTS---------------------
------------------------------------------------------------------------
------------------------------------------------------------------------
-----------------------------------------------------------RLFLVIEYVNG--
------------GDLMFHMQR--qr-----------------------------------------------
------------------------------------------------------------------------
------------------------------------------------------------------------
------------------------------------------------------------------------
------------------------------------------------------------------------
------------------------------------------------------------------------
------------------------------------------------------------------------
--KLPEEHARFYAAEICIALNFLHER---------------------------------------------G
IIYRDL-----KLDNVLLDA----------------------------------------------------
------------------------------------------------------------------------
------------------------------------------------------------------------
------------------------------------------------------------------------
----------------------------------DGHIKLTDYGMCKEGLGPGDT--t--------------
------------------------------------------------------------------------
------------------------------------------------------------------------
------------------------------------------------------------------------
------------------------------------------------------------------------
------------------------------------------------------------------------
------------------------------------------------------------------------
------------------------------------------------------------------------
-------------------------------STFCGTPNYIAPEILRG------------------------
--------EEYG-FSVDWWALGVLMFEMMAG-----------------RSPFDI--itdnpdm---------
--------------------------------NTEDYLFQVILEK--piriprfls----------------
------------------------------------------------------------------------
--------------VKASHVLKGFLNKDPKERLG--crpqtg------FSDIKSHAFF
>AGC_PRKG1/360-619 KGP1_HUMAN PRKG1 Q13976
FNII----------------DTLGVGG----------------FGRVELVQL--kse---------------
--------------------ESKTFAMKILK--krhivdtrq-------------------------QEHIR
SEKQIMQGA--------------------------HSDFIVRLYRTFKDSK---------------------
------------------------------------------------------------------------
------------------------------------------------------------------------
-----------------------------------------------------------YLYMLMEACLG--
------------GELWTILRD--rg-----------------------------------------------
------------------------------------------------------------------------
------------------------------------------------------------------------
------------------------------------------------------------------------
------------------------------------------------------------------------
------------------------------------------------------------------------
------------------------------------------------------------------------
--SFEDSTTRFYTACVVEAFAYLHSK---------------------------------------------G
IIYRDL-----KPENLILDH----------------------------------------------------
------------------------------------------------------------------------
------------------------------------------------------------------------
------------------------------------------------------------------------
----------------------------------RGYAKLVDFGFAKKIGFGKKT-----------------
------------------------------------------------------------------------
------------------------------------------------------------------------
------------------------------------------------------------------------
------------------------------------------------------------------------
------------------------------------------------------------------------
------------------------------------------------------------------------
------------------------------------------------------------------------
-------------------------------WTFCGTPEYVAPEIILN------------------------
--------KGHD-ISADYWSLGILMYELLTG-----------------SPPFSG------------------
--------------------------------PDPMKTYNIILRG--idmiefpkkia--------------
------------------------------------------------------------------------
--------------KNAANLIKKLCRDNPSERLG--nlkng-------VKDIQKHKWF
>AGC_PRKG2/453-711 KGP2_HUMAN PRKG2 Q13237
LEII----------------ATLGVGG----------------FGRVELVKV--kn----------------
--------------------ENVAFAMKCIR--kkhivdtkq-------------------------QEHVY
SEKRILEEL--------------------------CSPFIVKLYRTFKDNK---------------------
------------------------------------------------------------------------
------------------------------------------------------------------------
-----------------------------------------------------------YVYMLLEACLG--
------------GELWSILRD--rg-----------------------------------------------
------------------------------------------------------------------------
------------------------------------------------------------------------
------------------------------------------------------------------------
------------------------------------------------------------------------
------------------------------------------------------------------------
------------------------------------------------------------------------
--SFDEPTSKFCVACVTEAFDYLHRL---------------------------------------------G
IIYRDL-----KPENLILDA----------------------------------------------------
------------------------------------------------------------------------
------------------------------------------------------------------------
------------------------------------------------------------------------
----------------------------------EGYLKLVDFGFAKKIGSGQKT-----------------
------------------------------------------------------------------------
------------------------------------------------------------------------
------------------------------------------------------------------------
------------------------------------------------------------------------
------------------------------------------------------------------------
------------------------------------------------------------------------
------------------------------------------------------------------------
-------------------------------WTFCGTPEYVAPEVILN------------------------
--------KGHD-FSVDFWSLGILVYELLTG-----------------NPPFSG------------------
--------------------------------VDQMMTYNLILKG--iekmdfprkit--------------
------------------------------------------------------------------------
--------------RRPEDLIRRLCRQNPTERLG--nlkng-------INDIKKHRWL
>AGC_PRKX/49-303 PRKX_HUMAN PRKX P51817
FDTL----------------ATVGTGT----------------FGRVHLVKE--kt----------------
--------------------AKHFFALKVMS--ipdvirlkq-------------------------EQHVH
NEKSVLKEV--------------------------SHPFLIRLFWTWHDER---------------------
------------------------------------------------------------------------
------------------------------------------------------------------------
-----------------------------------------------------------FLYMLMEYVPG--
------------GELFSYLRN--rg-----------------------------------------------
------------------------------------------------------------------------
------------------------------------------------------------------------
------------------------------------------------------------------------
------------------------------------------------------------------------
------------------------------------------------------------------------
------------------------------------------------------------------------
--RFSSTTGLFYSAEIICAIEYLHSK---------------------------------------------E
IVYRDL-----KPENILLDR----------------------------------------------------
------------------------------------------------------------------------
------------------------------------------------------------------------
------------------------------------------------------------------------
----------------------------------DGHIKLTDFGFAKKLVDRT-------------------
------------------------------------------------------------------------
------------------------------------------------------------------------
------------------------------------------------------------------------
------------------------------------------------------------------------
------------------------------------------------------------------------
------------------------------------------------------------------------
------------------------------------------------------------------------
-------------------------------WTLCGTPEYLAPEVIQS------------------------
--------KGHG-RAVDWWALGILIFEMLSG-----------------FPPFFD------------------
--------------------------------DNPFGIYQKILAG--kidfprhld----------------
------------------------------------------------------------------------
--------------FHVKDLIKKLLVVDRTRRLG--nmkng-------ANDVKHHRWF
>AGC_PRKY/49-277 PRKY_HUMAN PRKY O43930
CDAL----------------VTMGTGT----------------FGRVHLVKE--kt----------------
--------------------AKHFFALKVMS--ipdvirrkq-------------------------EQHVH
NEKSVLKEV--------------------------SHPFLIRLFWTWHEER---------------------
------------------------------------------------------------------------
------------------------------------------------------------------------
-----------------------------------------------------------FLYMLMEYVPG--
------------GELFSYLRN--rg-----------------------------------------------
------------------------------------------------------------------------
------------------------------------------------------------------------
------------------------------------------------------------------------
------------------------------------------------------------------------
------------------------------------------------------------------------
------------------------------------------------------------------------
--HFSSTTGLFYSAEIICAIEYLHSK---------------------------------------------E
IVYRDL-----KPENILLDR----------------------------------------------------
------------------------------------------------------------------------
------------------------------------------------------------------------
------------------------------------------------------------------------
----------------------------------DGHIKLTDFGFAKKLVDRT-------------------
------------------------------------------------------------------------
------------------------------------------------------------------------
------------------------------------------------------------------------
------------------------------------------------------------------------
------------------------------------------------------------------------
------------------------------------------------------------------------
------------------------------------------------------------------------
-------------------------------WTLCGTPEYLAPEVIQS------------------------
--------KGHG-RAVDWWALGILIFEMLSG-----------------FPPFFD------------------
--------------------------------DNPFGIYQKILAG--klyfprhld----------------
------------------------------------------------------------------------
--------------FHVKTGRMM-----------------------------------
>AGC_ROCK1/76-338 ROCK1_HUMAN ROCK1 Q13464
YEVV----------------KVIGRGA----------------FGEVQLVRH--ks----------------
--------------------TRKVYAMKLLS--kfemikrsd-------------------------SAFFW
EERDIMAFA--------------------------NSPWVVQLFYAFQDDR---------------------
------------------------------------------------------------------------
------------------------------------------------------------------------
-----------------------------------------------------------YLYMVMEYMPG--
------------GDLVNLMSN--y------------------------------------------------
------------------------------------------------------------------------
------------------------------------------------------------------------
------------------------------------------------------------------------
------------------------------------------------------------------------
------------------------------------------------------------------------
------------------------------------------------------------------------
--DVPEKWARFYTAEVVLALDAIHSM---------------------------------------------G
FIHRDV-----KPDNMLLDK----------------------------------------------------
------------------------------------------------------------------------
------------------------------------------------------------------------
------------------------------------------------------------------------
----------------------------------SGHLKLADFGTCMKMNKEGMV--rc-------------
------------------------------------------------------------------------
------------------------------------------------------------------------
------------------------------------------------------------------------
------------------------------------------------------------------------
------------------------------------------------------------------------
------------------------------------------------------------------------
------------------------------------------------------------------------
-------------------------------DTAVGTPDYISPEVLKS--qggd------------------
--------GYYG-RECDWWSVGVFLYEMLVG-----------------DTPFYA------------------
--------------------------------DSLVGTYSKIMNH--knsltfpddndis------------
------------------------------------------------------------------------
--------------KEAKNLICAFLT-DREVRLG--rng---------VEEIKRHLFF
>AGC_ROCK2/92-354 ROCK2_HUMAN ROCK2 O75116
YDVV----------------KVIGRGA----------------FGEVQLVRH--ka----------------
--------------------SQKVYAMKLLS--kfemikrsd-------------------------SAFFW
EERDIMAFA--------------------------NSPWVVQLFYAFQDDR---------------------
------------------------------------------------------------------------
------------------------------------------------------------------------
-----------------------------------------------------------YLYMVMEYMPG--
------------GDLVNLMSN--y------------------------------------------------
------------------------------------------------------------------------
------------------------------------------------------------------------
------------------------------------------------------------------------
------------------------------------------------------------------------
------------------------------------------------------------------------
------------------------------------------------------------------------
--DVPEKWAKFYTAEVVLALDAIHSM---------------------------------------------G
LIHRDV-----KPDNMLLDK----------------------------------------------------
------------------------------------------------------------------------
------------------------------------------------------------------------
------------------------------------------------------------------------
----------------------------------HGHLKLADFGTCMKMDETGMV--hc-------------
------------------------------------------------------------------------
------------------------------------------------------------------------
------------------------------------------------------------------------
------------------------------------------------------------------------
------------------------------------------------------------------------
------------------------------------------------------------------------
------------------------------------------------------------------------
-------------------------------DTAVGTPDYISPEVLKS--qggd------------------
--------GFYG-RECDWWSVGVFLYEMLVG-----------------DTPFYA------------------
--------------------------------DSLVGTYSKIMDH--knslcfpedaeis------------
------------------------------------------------------------------------
--------------KHAKNLICAFLT-DREVRLG--rng---------VEEIRQHPFF
>AGC_RPS6KA1_1/62-321 KS6A1_HUMAN RPS6KA1 Q15418
FELL----------------KVLGQGS----------------FGKVFLVRK--vtrpd-------------
--------------------SGHLYAMKVLK--katlkvrd--------------------------RVRTK
MERDILADV--------------------------NHPFVVKLHYAFQTEG---------------------
------------------------------------------------------------------------
------------------------------------------------------------------------
-----------------------------------------------------------KLYLILDFLRG--
------------GDLFTRLSK--ev-----------------------------------------------
------------------------------------------------------------------------
------------------------------------------------------------------------
------------------------------------------------------------------------
------------------------------------------------------------------------
------------------------------------------------------------------------
------------------------------------------------------------------------
--MFTEEDVKFYLAELALGLDHLHSL---------------------------------------------G
IIYRDL-----KPENILLDE----------------------------------------------------
------------------------------------------------------------------------
------------------------------------------------------------------------
------------------------------------------------------------------------
----------------------------------EGHIKLTDFGLSKEAIDHEKK--a--------------
------------------------------------------------------------------------
------------------------------------------------------------------------
------------------------------------------------------------------------
------------------------------------------------------------------------
------------------------------------------------------------------------
------------------------------------------------------------------------
------------------------------------------------------------------------
-------------------------------YSFCGTVEYMAPEVVNR------------------------
--------QGHS-HSADWWSYGVLMFEMLTG-----------------SLPFQG------------------
--------------------------------KDRKETMTLILKA--klgmpqfls----------------
------------------------------------------------------------------------
--------------TEAQSLLRALFKRNPANRLG--sgpdg-------AEEIKRHVFY
>AGC_RPS6KA2_1/59-318 KS6A2_HUMAN RPS6KA2 Q15349
FELL----------------KVLGQGS----------------YGKVFLVRK--vkgsd-------------
--------------------AGQLYAMKVLK--katlkvrd--------------------------RVRSK
MERDILAEV--------------------------NHPFIVKLHYAFQTEG---------------------
------------------------------------------------------------------------
------------------------------------------------------------------------
-----------------------------------------------------------KLYLILDFLRG--
------------GDLFTRLSK--ev-----------------------------------------------
------------------------------------------------------------------------
------------------------------------------------------------------------
------------------------------------------------------------------------
------------------------------------------------------------------------
------------------------------------------------------------------------
------------------------------------------------------------------------
--MFTEEDVKFYLAELALALDHLHSL---------------------------------------------G
IIYRDL-----KPENILLDE----------------------------------------------------
------------------------------------------------------------------------
------------------------------------------------------------------------
------------------------------------------------------------------------
----------------------------------EGHIKITDFGLSKEAIDHDKR--a--------------
------------------------------------------------------------------------
------------------------------------------------------------------------
------------------------------------------------------------------------
------------------------------------------------------------------------
------------------------------------------------------------------------
------------------------------------------------------------------------
------------------------------------------------------------------------
-------------------------------YSFCGTIEYMAPEVVNR------------------------
--------RGHT-QSADWWSFGVLMFEMLTG-----------------SLPFQG------------------
--------------------------------KDRKETMALILKA--klgmpqfls----------------
------------------------------------------------------------------------
--------------GEAQSLLRALFKRNPCNRLG--agidg-------VEEIKRHPFF
>AGC_RPS6KA3_1/68-327 KS6A3_HUMAN RPS6KA3 P51812
FELL----------------KVLGQGS----------------FGKVFLVKK--isgsd-------------
--------------------ARQLYAMKVLK--katlkvrd--------------------------RVRTK
MERDILVEV--------------------------NHPFIVKLHYAFQTEG---------------------
------------------------------------------------------------------------
------------------------------------------------------------------------
-----------------------------------------------------------KLYLILDFLRG--
------------GDLFTRLSK--ev-----------------------------------------------
------------------------------------------------------------------------
------------------------------------------------------------------------
------------------------------------------------------------------------
------------------------------------------------------------------------
------------------------------------------------------------------------
------------------------------------------------------------------------
--MFTEEDVKFYLAELALALDHLHSL---------------------------------------------G
IIYRDL-----KPENILLDE----------------------------------------------------
------------------------------------------------------------------------
------------------------------------------------------------------------
------------------------------------------------------------------------
----------------------------------EGHIKLTDFGLSKESIDHEKK--a--------------
------------------------------------------------------------------------
------------------------------------------------------------------------
------------------------------------------------------------------------
------------------------------------------------------------------------
------------------------------------------------------------------------
------------------------------------------------------------------------
------------------------------------------------------------------------
-------------------------------YSFCGTVEYMAPEVVNR------------------------
--------RGHT-QSADWWSFGVLMFEMLTG-----------------TLPFQG------------------
--------------------------------KDRKETMTMILKA--klgmpqfls----------------
------------------------------------------------------------------------
--------------PEAQSLLRMLFKRNPANRLG--agpdg-------VEEIKRHSFF
>AGC_RPS6KA4_1/33-301 KS6A4_HUMAN RPS6KA4 O75676
FELL----------------KVLGTGA----------------YGKVFLVRK--agghd-------------
--------------------AGKLYAMKVLR--kaalvqrakt------------------------QEHTR
TERSVLELV--r-----------------------QAPFLVTLHYAFQTDA---------------------
------------------------------------------------------------------------
------------------------------------------------------------------------
-----------------------------------------------------------KLHLILDYVSG--
------------GEMFTHLYQ--rq-----------------------------------------------
------------------------------------------------------------------------
------------------------------------------------------------------------
------------------------------------------------------------------------
------------------------------------------------------------------------
------------------------------------------------------------------------
------------------------------------------------------------------------
--YFKEAEVRVYGGEIVLALEHLHKL---------------------------------------------G
IIYRDL-----KLENVLLDS----------------------------------------------------
------------------------------------------------------------------------
------------------------------------------------------------------------
------------------------------------------------------------------------
----------------------------------EGHIVLTDFGLSKEFLTEEKE--rt-------------
------------------------------------------------------------------------
------------------------------------------------------------------------
------------------------------------------------------------------------
------------------------------------------------------------------------
------------------------------------------------------------------------
------------------------------------------------------------------------
------------------------------------------------------------------------
-------------------------------FSFCGTIEYMAPEIIRS--k---------------------
--------TGHG-KAVDWWSLGILLFELLTG-----------------ASPFTL--eger------------
--------------------------------NTQAEVSRRILKC--sppfpprig----------------
------------------------------------------------------------------------
--------------PVAQDLLQRLLCKDPKKRLG--agpqg-------AQEVRNHPFF
>AGC_RPS6KA5_1/49-318 KS6A5_HUMAN RPS6KA5 O75582
FELL----------------KVLGTGA----------------YGKVFLVRK--isghd-------------
--------------------TGKLYAMKVLK--kativqkakt------------------------TEHTR
TERQVLEHI--r-----------------------QSPFLVTLHYAFQTET---------------------
------------------------------------------------------------------------
------------------------------------------------------------------------
-----------------------------------------------------------KLHLILDYING--
------------GELFTHLSQ--re-----------------------------------------------
------------------------------------------------------------------------
------------------------------------------------------------------------
------------------------------------------------------------------------
------------------------------------------------------------------------
------------------------------------------------------------------------
------------------------------------------------------------------------
--RFTEHEVQIYVGEIVLALEHLHKL---------------------------------------------G
IIYRDI-----KLENILLDS----------------------------------------------------
------------------------------------------------------------------------
------------------------------------------------------------------------
------------------------------------------------------------------------
----------------------------------NGHVVLTDFGLSKEFVADETE--ra-------------
------------------------------------------------------------------------
------------------------------------------------------------------------
------------------------------------------------------------------------
------------------------------------------------------------------------
------------------------------------------------------------------------
------------------------------------------------------------------------
------------------------------------------------------------------------
-------------------------------YSFCGTIEYMAPDIVRG--gd--------------------
--------SGHD-KAVDWWSLGVLMYELLTG-----------------ASPFTV--dgek------------
--------------------------------NSQAEISRRILKS--eppypqems----------------
------------------------------------------------------------------------
--------------ALAKDLIQRLLMKDPKKRLG--cgprd-------ADEIKEHLFF
>AGC_RPS6KA6_1/73-330 KS6A6_HUMAN RPS6KA6 Q9UK32
FELL----------------KVLGQGS----------------FGKVFLVRK--ktgpd-------------
--------------------AGQLYAMKVLK--kaslkvrd--------------------------RVRTK
MERDILVEV--------------------------NHPFIVKLHYAFQTEG---------------------
------------------------------------------------------------------------
------------------------------------------------------------------------
-----------------------------------------------------------KLYLILDFLRG--
------------GDVFTRLSK--ev-----------------------------------------------
------------------------------------------------------------------------
------------------------------------------------------------------------
------------------------------------------------------------------------
------------------------------------------------------------------------
------------------------------------------------------------------------
------------------------------------------------------------------------
--LFTEEDVKFYLAELALALDHLHQL---------------------------------------------G
IVYRDL-----KPENILLDE----------------------------------------------------
------------------------------------------------------------------------
------------------------------------------------------------------------
------------------------------------------------------------------------
----------------------------------IGHIKLTDFGLSKESVDQEKK--a--------------
------------------------------------------------------------------------
------------------------------------------------------------------------
------------------------------------------------------------------------
------------------------------------------------------------------------
------------------------------------------------------------------------
------------------------------------------------------------------------
------------------------------------------------------------------------
-------------------------------YSFCGTVEYMAPEVVNR------------------------
--------RGHS-QSADWWSYGVLMFEMLTG-----------------TLPFQG------------------
--------------------------------KDRNETMNMILKA--klgmpqfls----------------
------------------------------------------------------------------------
--------------AEAQSLLRMLFKRNPANRLG--seg---------VEEIKRHLFF
>AGC_RPS6KB1/91-352 KS6B1_HUMAN RPS6KB1 P23443
FELL----------------RVLGKGG----------------YGKVFQVRK--vtgan-------------
--------------------TGKIFAMKVLK--kamivrnakd------------------------TAHTK
AERNILEEV--------------------------KHPFIVDLIYAFQTGG---------------------
------------------------------------------------------------------------
------------------------------------------------------------------------
-----------------------------------------------------------KLYLILEYLSG--
------------GELFMQLER--eg-----------------------------------------------
------------------------------------------------------------------------
------------------------------------------------------------------------
------------------------------------------------------------------------
------------------------------------------------------------------------
------------------------------------------------------------------------
------------------------------------------------------------------------
--IFMEDTACFYLAEISMALGHLHQK---------------------------------------------G
IIYRDL-----KPENIMLNH----------------------------------------------------
------------------------------------------------------------------------
------------------------------------------------------------------------
------------------------------------------------------------------------
----------------------------------QGHVKLTDFGLCKESIHDGTV--t--------------
------------------------------------------------------------------------
------------------------------------------------------------------------
------------------------------------------------------------------------
------------------------------------------------------------------------
------------------------------------------------------------------------
------------------------------------------------------------------------
------------------------------------------------------------------------
-------------------------------HTFCGTIEYMAPEILMR------------------------
--------SGHN-RAVDWWSLGALMYDMLTG-----------------APPFTG------------------
--------------------------------ENRKKTIDKILKC--klnlppylt----------------
------------------------------------------------------------------------
--------------QEARDLLKKLLKRNAASRLG--agpgd-------AGEVQAHPFF
>AGC_RPS6KB2/67-328 KS6B2_HUMAN RPS6KB2 Q9UBS0
FELL----------------RVLGKGG----------------YGKVFQVRK--vqgtn-------------
--------------------LGKIYAMKVLR--kakivrnakd------------------------TAHTR
AERNILESV--------------------------KHPFIVELAYAFQTGG---------------------
------------------------------------------------------------------------
------------------------------------------------------------------------
-----------------------------------------------------------KLYLILECLSG--
------------GELFTHLER--eg-----------------------------------------------
------------------------------------------------------------------------
------------------------------------------------------------------------
------------------------------------------------------------------------
------------------------------------------------------------------------
------------------------------------------------------------------------
------------------------------------------------------------------------
--IFLEDTACFYLAEITLALGHLHSQ---------------------------------------------G
IIYRDL-----KPENIMLSS----------------------------------------------------
------------------------------------------------------------------------
------------------------------------------------------------------------
------------------------------------------------------------------------
----------------------------------QGHIKLTDFGLCKESIHEGAV--t--------------
------------------------------------------------------------------------
------------------------------------------------------------------------
------------------------------------------------------------------------
------------------------------------------------------------------------
------------------------------------------------------------------------
------------------------------------------------------------------------
------------------------------------------------------------------------
-------------------------------HTFCGTIEYMAPEILVR------------------------
--------SGHN-RAVDWWSLGALMYDMLTG-----------------SPPFTA------------------
--------------------------------ENRKKTMDKIIRG--klalppylt----------------
------------------------------------------------------------------------
--------------PDARDLVKKFLKRNPSQRIG--ggpgd-------AADVQRHPFF
>AGC_RSKR/107-359 KS6R_HUMAN RSKR Q96LW2
LKIL----------------GLVAKGS----------------FGTVLKVLD--ct----------------
--------------------QKAVFAVKVVP--kvkvlqrdt-------------------------VRQCK
EEVSIQRQI--------------------------NHPFVHSLGDSWQGKR---------------------
------------------------------------------------------------------------
------------------------------------------------------------------------
-----------------------------------------------------------HLFIMCSYCST--
------------DLYSLWSAV--g------------------------------------------------
------------------------------------------------------------------------
------------------------------------------------------------------------
------------------------------------------------------------------------
------------------------------------------------------------------------
------------------------------------------------------------------------
------------------------------------------------------------------------
--CFPEASIRLFAAELVLVLCYLHDL---------------------------------------------G
IMHRDV-----KVENILLDE----------------------------------------------------
------------------------------------------------------------------------
------------------------------------------------------------------------
------------------------------------------------------------------------
----------------------------------RGHLKLTDFGLSRHVPQGAQA-----------------
------------------------------------------------------------------------
------------------------------------------------------------------------
------------------------------------------------------------------------
------------------------------------------------------------------------
------------------------------------------------------------------------
------------------------------------------------------------------------
------------------------------------------------------------------------
-------------------------------YTICGTLQYMAPEVLSG------------------------
--------GPYN-HAADWWSLGVLLFSLATG-------------------------kfpvaae---------
--------------------------------RDHVAMLASVTHS--dseipasln----------------
------------------------------------------------------------------------
--------------QGLSLLLHELLCQNPLHRLR--y-----------LHHFQVHPFF
>AGC_SGK1/98-355 SGK1_HUMAN SGK1 O00141
FHFL----------------KVIGKGS----------------FGKVLLARH--ka----------------
--------------------EEVFYAVKVLQ--kkailkkke-------------------------EKHIM
SERNVLLKN--v-----------------------KHPFLVGLHFSFQTAD---------------------
------------------------------------------------------------------------
------------------------------------------------------------------------
-----------------------------------------------------------KLYFVLDYING--
------------GELFYHLQR--er-----------------------------------------------
------------------------------------------------------------------------
------------------------------------------------------------------------
------------------------------------------------------------------------
------------------------------------------------------------------------
------------------------------------------------------------------------
------------------------------------------------------------------------
--CFLEPRARFYAAEIASALGYLHSL---------------------------------------------N
IVYRDL-----KPENILLDS----------------------------------------------------
------------------------------------------------------------------------
------------------------------------------------------------------------
------------------------------------------------------------------------
----------------------------------QGHIVLTDFGLCKENIEHNST--t--------------
------------------------------------------------------------------------
------------------------------------------------------------------------
------------------------------------------------------------------------
------------------------------------------------------------------------
------------------------------------------------------------------------
------------------------------------------------------------------------
------------------------------------------------------------------------
-------------------------------STFCGTPEYLAPEVLHK------------------------
--------QPYD-RTVDWWCLGAVLYEMLYG-----------------LPPFYS------------------
--------------------------------RNTAEMYDNILNK--plqlkpnit----------------
------------------------------------------------------------------------
--------------NSARHLLEGLLQKDRTKRLG--akdd--------FMEIKSHVFF
>AGC_SGK2/95-352 SGK2_HUMAN SGK2 Q9HBY8
FDFL----------------KVIGKGN----------------YGKVLLAKR--ks----------------
--------------------DGAFYAVKVLQ--kksilkkke-------------------------QSHIM
AERSVLLKN--v-----------------------RHPFLVGLRYSFQTPE---------------------
------------------------------------------------------------------------
------------------------------------------------------------------------
-----------------------------------------------------------KLYFVLDYVNG--
------------GELFFHLQR--er-----------------------------------------------
------------------------------------------------------------------------
------------------------------------------------------------------------
------------------------------------------------------------------------
------------------------------------------------------------------------
------------------------------------------------------------------------
------------------------------------------------------------------------
--RFLEPRARFYAAEVASAIGYLHSL---------------------------------------------N
IIYRDL-----KPENILLDC----------------------------------------------------
------------------------------------------------------------------------
------------------------------------------------------------------------
------------------------------------------------------------------------
----------------------------------QGHVVLTDFGLCKEGVEPEDT--t--------------
------------------------------------------------------------------------
------------------------------------------------------------------------
------------------------------------------------------------------------
------------------------------------------------------------------------
------------------------------------------------------------------------
------------------------------------------------------------------------
------------------------------------------------------------------------
-------------------------------STFCGTPEYLAPEVLRK------------------------
--------EPYD-RAVDWWCLGAVLYEMLHG-----------------LPPFYS------------------
--------------------------------QDVSQMYENILHQ--plqipggrt----------------
------------------------------------------------------------------------
--------------VAACDLLQSLLHKDQRQRLG--skad--------FLEIKNHVFF
>AGC_SGK3/162-419 SGK3_HUMAN SGK3 Q96BR1
FDFL----------------KVIGKGS----------------FGKVLLAKR--kl----------------
--------------------DGKFYAVKVLQ--kkivlnrke-------------------------QKHIM
AERNVLLKN--v-----------------------KHPFLVGLHYSFQTTE---------------------
------------------------------------------------------------------------
------------------------------------------------------------------------
-----------------------------------------------------------KLYFVLDFVNG--
------------GELFFHLQR--er-----------------------------------------------
------------------------------------------------------------------------
------------------------------------------------------------------------
------------------------------------------------------------------------
------------------------------------------------------------------------
------------------------------------------------------------------------
------------------------------------------------------------------------
--SFPEHRARFYAAEIASALGYLHSI---------------------------------------------K
IVYRDL-----KPENILLDS----------------------------------------------------
------------------------------------------------------------------------
------------------------------------------------------------------------
------------------------------------------------------------------------
----------------------------------VGHVVLTDFGLCKEGIAISDT--t--------------
------------------------------------------------------------------------
------------------------------------------------------------------------
------------------------------------------------------------------------
------------------------------------------------------------------------
------------------------------------------------------------------------
------------------------------------------------------------------------
------------------------------------------------------------------------
-------------------------------TTFCGTPEYLAPEVIRK------------------------
--------QPYD-NTVDWWCLGAVLYEMLYG-----------------LPPFYC------------------
--------------------------------RDVAEMYDNILHK--plslrpgvs----------------
------------------------------------------------------------------------
--------------LTAWSILEELLEKDRQNRLG--aked--------FLEIQNHPFF
>AGC_STK32A/23-281 ST32A_HUMAN STK32A Q8WU08
FEIL----------------RAIGKGS----------------FGKVCIVQK--nd----------------
--------------------TKKMYAMKYMN--kqkcverne-------------------------VRNVF
KELQIMQGL--------------------------EHPFLVNLWYSFQDEE---------------------
------------------------------------------------------------------------
------------------------------------------------------------------------
-----------------------------------------------------------DMFMVVDLLLG--
------------GDLRYHLQQ--nv-----------------------------------------------
------------------------------------------------------------------------
------------------------------------------------------------------------
------------------------------------------------------------------------
------------------------------------------------------------------------
------------------------------------------------------------------------
------------------------------------------------------------------------
--HFKEETVKLFICELVMALDYLQNQ---------------------------------------------R
IIHRDM-----KPDNILLDE----------------------------------------------------
------------------------------------------------------------------------
------------------------------------------------------------------------
------------------------------------------------------------------------
----------------------------------HGHVHITDFNIAAMLPRETQI-----------------
------------------------------------------------------------------------
------------------------------------------------------------------------
------------------------------------------------------------------------
------------------------------------------------------------------------
------------------------------------------------------------------------
------------------------------------------------------------------------
------------------------------------------------------------------------
-------------------------------TTMAGTKPYMAPEMFSS--rkg-------------------
--------AGYS-FAVDWWSLGVTAYELLRG-----------------RRPYHI--rss-------------
--------------------------------TSSKEIVHTFETT--vvtypsaws----------------
------------------------------------------------------------------------
--------------QEMVSLLKKLLEPNPDQRFS--q-----------LSDVQNFPYM
>AGC_STK32B/23-283 ST32B_HUMAN STK32B Q9NY57
FQIL----------------RAIGKGS----------------FGKVCIVQK--rd----------------
--------------------TKKMYAMKYMN--kqkcierde-------------------------VRNVF
RELQIMQGL--------------------------EHPFLVNLWYSFQDEE---------------------
------------------------------------------------------------------------
------------------------------------------------------------------------
-----------------------------------------------------------DMFMVVDLLLG--
------------GDLRYHLQQ--nv-----------------------------------------------
------------------------------------------------------------------------
------------------------------------------------------------------------
------------------------------------------------------------------------
------------------------------------------------------------------------
------------------------------------------------------------------------
------------------------------------------------------------------------
--HFTEGTVKLYICELALALEYLQRY---------------------------------------------H
IIHRDI-----KPDNILLDE----------------------------------------------------
------------------------------------------------------------------------
------------------------------------------------------------------------
------------------------------------------------------------------------
----------------------------------HGHVHITDFNIATVVKGAERA-----------------
------------------------------------------------------------------------
------------------------------------------------------------------------
------------------------------------------------------------------------
------------------------------------------------------------------------
------------------------------------------------------------------------
------------------------------------------------------------------------
------------------------------------------------------------------------
-------------------------------SSMAGTKPYMAPEVFQV--ymdrg-----------------
--------PGYS-YPVDWWSLGITAYELLRG-----------------WRPYEI--hsv-------------
--------------------------------TPIDEILNMFKVE--rvhysstwc----------------
------------------------------------------------------------------------
--------------KGMVALLRKLLTKDPESRVS--s-----------LHDIQSVPYL
>AGC_STK32C/93-353 ST32C_HUMAN STK32C Q86UX6
FQIL----------------RAIGKGS----------------FGKVCIVQK--rd----------------
--------------------TEKMYAMKYMN--kqqcierde-------------------------VRNVF
RELEILQEI--------------------------EHVFLVNLWYSFQDEE---------------------
------------------------------------------------------------------------
------------------------------------------------------------------------
-----------------------------------------------------------DMFMVVDLLLG--
------------GDLRYHLQQ--nv-----------------------------------------------
------------------------------------------------------------------------
------------------------------------------------------------------------
------------------------------------------------------------------------
------------------------------------------------------------------------
------------------------------------------------------------------------
------------------------------------------------------------------------
--QFSEDTVRLYICEMALALDYLRGQ---------------------------------------------H
IIHRDV-----KPDNILLDE----------------------------------------------------
------------------------------------------------------------------------
------------------------------------------------------------------------
------------------------------------------------------------------------
----------------------------------RGHAHLTDFNIATIIKDGERA-----------------
------------------------------------------------------------------------
------------------------------------------------------------------------
------------------------------------------------------------------------
------------------------------------------------------------------------
------------------------------------------------------------------------
------------------------------------------------------------------------
------------------------------------------------------------------------
-------------------------------TALAGTKPYMAPEIFHS--fvngg-----------------
--------TGYS-FEVDWWSVGVMAYELLRG-----------------WRPYDI--hss-------------
--------------------------------NAVESLVQLFSTV--svqyvptws----------------
------------------------------------------------------------------------
--------------KEMVALLRKLLTVNPEHRLS--s-----------LQDVQAAPAL
>AGC_STK38/89-382 STK38_HUMAN STK38 Q15208
FESL----------------KVIGRGA----------------FGEVRLVQK--kd----------------
--------------------TGHVYAMKILR--kadmlekeq-------------------------VGHIR
AERDILVEA--------------------------DSLWVVKMFYSFQDKL---------------------
------------------------------------------------------------------------
------------------------------------------------------------------------
-----------------------------------------------------------NLYLIMEFLPG--
------------GDMMTLLMK--kd-----------------------------------------------
------------------------------------------------------------------------
------------------------------------------------------------------------
------------------------------------------------------------------------
------------------------------------------------------------------------
------------------------------------------------------------------------
------------------------------------------------------------------------
--TLTEEETQFYIAETVLAIDSIHQL---------------------------------------------G
FIHRDI-----KPDNLLLDS----------------------------------------------------
------------------------------------------------------------------------
------------------------------------------------------------------------
------------------------------------------------------------------------
----------------------------------KGHVKLSDFGLCTGLKKAHRT--efyrnlnhslpsdft
fqnmnskrkaetwkrnrrqla---------------------------------------------------
------------------------------------------------------------------------
------------------------------------------------------------------------
------------------------------------------------------------------------
------------------------------------------------------------------------
------------------------------------------------------------------------
------------------------------------------------------------------------
-------------------------------FSTVGTPDYIAPEVFMQ------------------------
--------TGYN-KLCDWWSLGVIMYEMLIG-----------------YPPFCS------------------
--------------------------------ETPQETYKKVMNW--ketltfppevpis------------
------------------------------------------------------------------------
--------------EKAKDLILRFCC-EWEHRIG--apg---------VEEIKSNSFF
>AGC_STK38L/90-383 ST38L_HUMAN STK38L Q9Y2H1
FESL----------------KVIGRGA----------------FGEVRLVQK--kd----------------
--------------------TGHIYAMKILR--ksdmlekeq-------------------------VAHIR
AERDILVEA--------------------------DGAWVVKMFYSFQDKR---------------------
------------------------------------------------------------------------
------------------------------------------------------------------------
-----------------------------------------------------------NLYLIMEFLPG--
------------GDMMTLLMK--kd-----------------------------------------------
------------------------------------------------------------------------
------------------------------------------------------------------------
------------------------------------------------------------------------
------------------------------------------------------------------------
------------------------------------------------------------------------
------------------------------------------------------------------------
--TLTEEETQFYISETVLAIDAIHQL---------------------------------------------G
FIHRDI-----KPDNLLLDA----------------------------------------------------
------------------------------------------------------------------------
------------------------------------------------------------------------
------------------------------------------------------------------------
----------------------------------KGHVKLSDFGLCTGLKKAHRT--efyrnlthnppsdfs
fqnmnskrkaetwkknrrqla---------------------------------------------------
------------------------------------------------------------------------
------------------------------------------------------------------------
------------------------------------------------------------------------
------------------------------------------------------------------------
------------------------------------------------------------------------
------------------------------------------------------------------------
-------------------------------YSTVGTPDYIAPEVFMQ------------------------
--------TGYN-KLCDWWSLGVIMYEMLIG-----------------YPPFCS------------------
--------------------------------ETPQETYRKVMNW--ketlvfppevpis------------
------------------------------------------------------------------------
--------------EKAKDLILRFCI-DSENRIG--nsg---------VEEIKGHPFF
>CAMK_AURKA/133-383 AURKA_HUMAN AURKA O14965
FEIG----------------RPLGKGK----------------FGNVYLARE--kq----------------
--------------------SKFILALKVLF--kaqlekagv-------------------------EHQLR
REVEIQSHL--------------------------RHPNILRLYGYFHDAT---------------------
------------------------------------------------------------------------
------------------------------------------------------------------------
-----------------------------------------------------------RVYLILEYAPL--
------------GTVYRELQK--ls-----------------------------------------------
------------------------------------------------------------------------
------------------------------------------------------------------------
------------------------------------------------------------------------
------------------------------------------------------------------------
------------------------------------------------------------------------
------------------------------------------------------------------------
--KFDEQRTATYITELANALSYCHSK---------------------------------------------R
VIHRDI-----KPENLLLGS----------------------------------------------------
------------------------------------------------------------------------
------------------------------------------------------------------------
------------------------------------------------------------------------
----------------------------------AGELKIADFGWSVHAPSSRR------------------
------------------------------------------------------------------------
------------------------------------------------------------------------
------------------------------------------------------------------------
------------------------------------------------------------------------
------------------------------------------------------------------------
------------------------------------------------------------------------
------------------------------------------------------------------------
-------------------------------TTLCGTLDYLPPEMIEG------------------------
--------RMHD-EKVDLWSLGVLCYEFLVG-----------------KPPFEA------------------
--------------------------------NTYQETYKRISRV--eftfpdfvt----------------
------------------------------------------------------------------------
--------------EGARDLISRLLKHNPSQRPM--------------LREVLEHPWI
>CAMK_AURKB/77-327 AURKB_HUMAN AURKB Q96GD4
FEIG----------------RPLGKGK----------------FGNVYLARE--kk----------------
--------------------SHFIVALKVLF--ksqiekegv-------------------------EHQLR
REIEIQAHL--------------------------HHPNILRLYNYFYDRR---------------------
------------------------------------------------------------------------
------------------------------------------------------------------------
-----------------------------------------------------------RIYLILEYAPR--
------------GELYKELQK--sc-----------------------------------------------
------------------------------------------------------------------------
------------------------------------------------------------------------
------------------------------------------------------------------------
------------------------------------------------------------------------
------------------------------------------------------------------------
------------------------------------------------------------------------
--TFDEQRTATIMEELADALMYCHGK---------------------------------------------K
VIHRDI-----KPENLLLGL----------------------------------------------------
------------------------------------------------------------------------
------------------------------------------------------------------------
------------------------------------------------------------------------
----------------------------------KGELKIADFGWSVHAPSLRR------------------
------------------------------------------------------------------------
------------------------------------------------------------------------
------------------------------------------------------------------------
------------------------------------------------------------------------
------------------------------------------------------------------------
------------------------------------------------------------------------
------------------------------------------------------------------------
-------------------------------KTMCGTLDYLPPEMIEG------------------------
--------RMHN-EKVDLWCIGVLCYELLVG-----------------NPPFES------------------
--------------------------------ASHNETYRRIVKV--dlkfpasvp----------------
------------------------------------------------------------------------
--------------MGAQDLISKLLRHNPSERLP--------------LAQVSAHPWV
>CAMK_AURKC/43-293 AURKC_HUMAN AURKC Q9UQB9
FEIG----------------RPLGKGK----------------FGNVYLARL--ke----------------
--------------------SHFIVALKVLF--ksqiekegl-------------------------EHQLR
REIEIQAHL--------------------------QHPNILRLYNYFHDAR---------------------
------------------------------------------------------------------------
------------------------------------------------------------------------
-----------------------------------------------------------RVYLILEYAPR--
------------GELYKELQK--se-----------------------------------------------
------------------------------------------------------------------------
------------------------------------------------------------------------
------------------------------------------------------------------------
------------------------------------------------------------------------
------------------------------------------------------------------------
------------------------------------------------------------------------
--KLDEQRTATIIEELADALTYCHDK---------------------------------------------K
VIHRDI-----KPENLLLGF----------------------------------------------------
------------------------------------------------------------------------
------------------------------------------------------------------------
------------------------------------------------------------------------
----------------------------------RGEVKIADFGWSVHTPSLRR------------------
------------------------------------------------------------------------
------------------------------------------------------------------------
------------------------------------------------------------------------
------------------------------------------------------------------------
------------------------------------------------------------------------
------------------------------------------------------------------------
------------------------------------------------------------------------
-------------------------------KTMCGTLDYLPPEMIEG------------------------
--------RTYD-EKVDLWCIGVLCYELLVG-----------------YPPFES------------------
--------------------------------ASHSETYRRILKV--dvrfplsmp----------------
------------------------------------------------------------------------
--------------LGARDLISRLLRYQPLERLP--------------LAQILKHPWV
>CAMK_BRSK1/34-285 BRSK1_HUMAN BRSK1 Q8TDC3
YRLE----------------KTLGKGQ----------------TGLVKLGVH--ci----------------
--------------------TGQKVAIKIVN--reklsesv--------------------------LMKVE
REIAILKLI--------------------------EHPHVLKLHDVYENKK---------------------
------------------------------------------------------------------------
------------------------------------------------------------------------
-----------------------------------------------------------YLYLVLEHVSG--
------------GELFDYLVK--kg-----------------------------------------------
------------------------------------------------------------------------
------------------------------------------------------------------------
------------------------------------------------------------------------
------------------------------------------------------------------------
------------------------------------------------------------------------
------------------------------------------------------------------------
--RLTPKEARKFFRQIVSALDFCHSY---------------------------------------------S
ICHRDL-----KPENLLLDE----------------------------------------------------
------------------------------------------------------------------------
------------------------------------------------------------------------
------------------------------------------------------------------------
----------------------------------KNNIRIADFGMASLQVGDSLL-----------------
------------------------------------------------------------------------
------------------------------------------------------------------------
------------------------------------------------------------------------
------------------------------------------------------------------------
------------------------------------------------------------------------
------------------------------------------------------------------------
------------------------------------------------------------------------
-------------------------------ETSCGSPHYACPEVIKG------------------------
--------EKYDGRRADMWSCGVILFALLVG-----------------ALPFDD------------------
--------------------------------DNLRQLLEKVKRG--vfhmphfip----------------
------------------------------------------------------------------------
--------------PDCQSLLRGMIEVEPEKRLS--------------LEQIQKHPWY
>CAMK_BRSK2/19-270 BRSK2_HUMAN BRSK2 Q8IWQ3
YRLE----------------KTLGKGQ----------------TGLVKLGVH--cv----------------
--------------------TCQKVAIKIVN--reklsesv--------------------------LMKVE
REIAILKLI--------------------------EHPHVLKLHDVYENKK---------------------
------------------------------------------------------------------------
------------------------------------------------------------------------
-----------------------------------------------------------YLYLVLEHVSG--
------------GELFDYLVK--kg-----------------------------------------------
------------------------------------------------------------------------
------------------------------------------------------------------------
------------------------------------------------------------------------
------------------------------------------------------------------------
------------------------------------------------------------------------
------------------------------------------------------------------------
--RLTPKEARKFFRQIISALDFCHSH---------------------------------------------S
ICHRDL-----KPENLLLDE----------------------------------------------------
------------------------------------------------------------------------
------------------------------------------------------------------------
------------------------------------------------------------------------
----------------------------------KNNIRIADFGMASLQVGDSLL-----------------
------------------------------------------------------------------------
------------------------------------------------------------------------
------------------------------------------------------------------------
------------------------------------------------------------------------
------------------------------------------------------------------------
------------------------------------------------------------------------
------------------------------------------------------------------------
-------------------------------ETSCGSPHYACPEVIRG------------------------
--------EKYDGRKADVWSCGVILFALLVG-----------------ALPFDD------------------
--------------------------------DNLRQLLEKVKRG--vfhmphfip----------------
------------------------------------------------------------------------
--------------PDCQSLLRGMIEVDAARRLT--------------LEHIQKHIWY
>CAMK_CAMK1/20-276 KCC1A_HUMAN CAMK1 Q14012
YDFR----------------DVLGTGA----------------FSEVILAED--kr----------------
--------------------TQKLVAIKCIA--kealegk---------------------------EGSME
NEIAVLHKI--------------------------KHPNIVALDDIYESGG---------------------
------------------------------------------------------------------------
------------------------------------------------------------------------
-----------------------------------------------------------HLYLIMQLVSG--
------------GELFDRIVE--kg-----------------------------------------------
------------------------------------------------------------------------
------------------------------------------------------------------------
------------------------------------------------------------------------
------------------------------------------------------------------------
------------------------------------------------------------------------
------------------------------------------------------------------------
--FYTERDASRLIFQVLDAVKYLHDL---------------------------------------------G
IVHRDL-----KPENLLYYS--lde-----------------------------------------------
------------------------------------------------------------------------
------------------------------------------------------------------------
------------------------------------------------------------------------
----------------------------------DSKIMISDFGLSKMEDPGSVL-----------------
------------------------------------------------------------------------
------------------------------------------------------------------------
------------------------------------------------------------------------
------------------------------------------------------------------------
------------------------------------------------------------------------
------------------------------------------------------------------------
------------------------------------------------------------------------
-------------------------------STACGTPGYVAPEVLAQ------------------------
--------KPYS-KAVDCWSIGVIAYILLCG-----------------YPPFYD------------------
--------------------------------ENDAKLFEQILKA--eyefdspywddis------------
------------------------------------------------------------------------
--------------DSAKDFIRHLMEKDPEKRFT--------------CEQALQHPWI
>CAMK_CAMK1D/23-279 KCC1D_HUMAN CAMK1D Q8IU85
FEFK----------------ETLGTGA----------------FSEVVLAEE--ka----------------
--------------------TGKLFAVKCIP--kkalkgk---------------------------ESSIE
NEIAVLRKI--------------------------KHENIVALEDIYESPN---------------------
------------------------------------------------------------------------
------------------------------------------------------------------------
-----------------------------------------------------------HLYLVMQLVSG--
------------GELFDRIVE--kg-----------------------------------------------
------------------------------------------------------------------------
------------------------------------------------------------------------
------------------------------------------------------------------------
------------------------------------------------------------------------
------------------------------------------------------------------------
------------------------------------------------------------------------
--FYTEKDASTLIRQVLDAVYYLHRM---------------------------------------------G
IVHRDL-----KPENLLYYS--qde-----------------------------------------------
------------------------------------------------------------------------
------------------------------------------------------------------------
------------------------------------------------------------------------
----------------------------------ESKIMISDFGLSKMEGKGDVM-----------------
------------------------------------------------------------------------
------------------------------------------------------------------------
------------------------------------------------------------------------
------------------------------------------------------------------------
------------------------------------------------------------------------
------------------------------------------------------------------------
------------------------------------------------------------------------
-------------------------------STACGTPGYVAPEVLAQ------------------------
--------KPYS-KAVDCWSIGVIAYILLCG-----------------YPPFYD------------------
--------------------------------ENDSKLFEQILKA--eyefdspywddis------------
------------------------------------------------------------------------
--------------DSAKDFIRNLMEKDPNKRYT--------------CEQAARHPWI
>CAMK_CAMK1G/23-277 KCC1G_HUMAN CAMK1G Q96NX5
FIFM----------------EVLGSGA----------------FSEVFLVKQ--rl----------------
--------------------TGKLFALKCIK--kspafr----------------------------DSSLE
NEIAVLKKI--------------------------KHENIVTLEDIYESTT---------------------
------------------------------------------------------------------------
------------------------------------------------------------------------
-----------------------------------------------------------HYYLVMQLVSG--
------------GELFDRILE--rg-----------------------------------------------
------------------------------------------------------------------------
------------------------------------------------------------------------
------------------------------------------------------------------------
------------------------------------------------------------------------
------------------------------------------------------------------------
------------------------------------------------------------------------
--VYTEKDASLVIQQVLSAVKYLHEN---------------------------------------------G
IVHRDL-----KPENLLYLT--pee-----------------------------------------------
------------------------------------------------------------------------
------------------------------------------------------------------------
------------------------------------------------------------------------
----------------------------------NSKIMITDFGLSKMEQNGIM------------------
------------------------------------------------------------------------
------------------------------------------------------------------------
------------------------------------------------------------------------
------------------------------------------------------------------------
------------------------------------------------------------------------
------------------------------------------------------------------------
------------------------------------------------------------------------
-------------------------------STACGTPGYVAPEVLAQ------------------------
--------KPYS-KAVDCWSIGVITYILLCG-----------------YPPFYE------------------
--------------------------------ETESKLFEKIKEG--yyefespfwddis------------
------------------------------------------------------------------------
--------------ESAKDFICHLLEKDPNERYT--------------CEKALSHPWI
>CAMK_CAMK2A/13-271 KCC2A_HUMAN CAMK2A Q9UQM7
YQLF----------------EELGKGA----------------FSVVRRCVK--vl----------------
--------------------AGQEYAAKIIN--tkklsard--------------------------HQKLE
REARICRLL--------------------------KHPNIVRLHDSISEEG---------------------
------------------------------------------------------------------------
------------------------------------------------------------------------
-----------------------------------------------------------HHYLIFDLVTG--
------------GELFEDIVA--re-----------------------------------------------
------------------------------------------------------------------------
------------------------------------------------------------------------
------------------------------------------------------------------------
------------------------------------------------------------------------
------------------------------------------------------------------------
------------------------------------------------------------------------
--YYSEADASHCIQQILEAVLHCHQM---------------------------------------------G
VVHRDL-----KPENLLLAS--klk-----------------------------------------------
------------------------------------------------------------------------
------------------------------------------------------------------------
------------------------------------------------------------------------
----------------------------------GAAVKLADFGLAIEVEGEQQA--w--------------
------------------------------------------------------------------------
------------------------------------------------------------------------
------------------------------------------------------------------------
------------------------------------------------------------------------
------------------------------------------------------------------------
------------------------------------------------------------------------
------------------------------------------------------------------------
-------------------------------FGFAGTPGYLSPEVLRK------------------------
--------DPYG-KPVDLWACGVILYILLVG-----------------YPPFWD------------------
--------------------------------EDQHRLYQQIKAG--aydfpspewdtvt------------
------------------------------------------------------------------------
--------------PEAKDLINKMLTINPSKRIT--------------AAEALKHPWI
>CAMK_CAMK2B/14-272 KCC2B_HUMAN CAMK2B Q13554
YQLY----------------EDIGKGA----------------FSVVRRCVK--lc----------------
--------------------TGHEYAAKIIN--tkklsard--------------------------HQKLE
REARICRLL--------------------------KHSNIVRLHDSISEEG---------------------
------------------------------------------------------------------------
------------------------------------------------------------------------
-----------------------------------------------------------FHYLVFDLVTG--
------------GELFEDIVA--re-----------------------------------------------
------------------------------------------------------------------------
------------------------------------------------------------------------
------------------------------------------------------------------------
------------------------------------------------------------------------
------------------------------------------------------------------------
------------------------------------------------------------------------
--YYSEADASHCIQQILEAVLHCHQM---------------------------------------------G
VVHRDL-----KPENLLLAS--kck-----------------------------------------------
------------------------------------------------------------------------
------------------------------------------------------------------------
------------------------------------------------------------------------
----------------------------------GAAVKLADFGLAIEVQGDQQA--w--------------
------------------------------------------------------------------------
------------------------------------------------------------------------
------------------------------------------------------------------------
------------------------------------------------------------------------
------------------------------------------------------------------------
------------------------------------------------------------------------
------------------------------------------------------------------------
-------------------------------FGFAGTPGYLSPEVLRK------------------------
--------EAYG-KPVDIWACGVILYILLVG-----------------YPPFWD------------------
--------------------------------EDQHKLYQQIKAG--aydfpspewdtvt------------
------------------------------------------------------------------------
--------------PEAKNLINQMLTINPAKRIT--------------AHEALKHPWV
>CAMK_CAMK2D/14-272 KCC2D_HUMAN CAMK2D Q13557
YQLF----------------EELGKGA----------------FSVVRRCMK--ip----------------
--------------------TGQEYAAKIIN--tkklsard--------------------------HQKLE
REARICRLL--------------------------KHPNIVRLHDSISEEG---------------------
------------------------------------------------------------------------
------------------------------------------------------------------------
-----------------------------------------------------------FHYLVFDLVTG--
------------GELFEDIVA--re-----------------------------------------------
------------------------------------------------------------------------
------------------------------------------------------------------------
------------------------------------------------------------------------
------------------------------------------------------------------------
------------------------------------------------------------------------
------------------------------------------------------------------------
--YYSEADASHCIQQILESVNHCHLN---------------------------------------------G
IVHRDL-----KPENLLLAS--ksk-----------------------------------------------
------------------------------------------------------------------------
------------------------------------------------------------------------
------------------------------------------------------------------------
----------------------------------GAAVKLADFGLAIEVQGDQQA--w--------------
------------------------------------------------------------------------
------------------------------------------------------------------------
------------------------------------------------------------------------
------------------------------------------------------------------------
------------------------------------------------------------------------
------------------------------------------------------------------------
------------------------------------------------------------------------
-------------------------------FGFAGTPGYLSPEVLRK------------------------
--------DPYG-KPVDMWACGVILYILLVG-----------------YPPFWD------------------
--------------------------------EDQHRLYQQIKAG--aydfpspewdtvt------------
------------------------------------------------------------------------
--------------PEAKDLINKMLTINPAKRIT--------------ASEALKHPWI
>CAMK_CAMK2G/14-272 KCC2G_HUMAN CAMK2G Q13555
YQLF----------------EELGKGA----------------FSVVRRCVK--kt----------------
--------------------STQEYAAKIIN--tkklsard--------------------------HQKLE
REARICRLL--------------------------KHPNIVRLHDSISEEG---------------------
------------------------------------------------------------------------
------------------------------------------------------------------------
-----------------------------------------------------------FHYLVFDLVTG--
------------GELFEDIVA--re-----------------------------------------------
------------------------------------------------------------------------
------------------------------------------------------------------------
------------------------------------------------------------------------
------------------------------------------------------------------------
------------------------------------------------------------------------
------------------------------------------------------------------------
--YYSEADASHCIHQILESVNHIHQH---------------------------------------------D
IVHRDL-----KPENLLLAS--kck-----------------------------------------------
------------------------------------------------------------------------
------------------------------------------------------------------------
------------------------------------------------------------------------
----------------------------------GAAVKLADFGLAIEVQGEQQA--w--------------
------------------------------------------------------------------------
------------------------------------------------------------------------
------------------------------------------------------------------------
------------------------------------------------------------------------
------------------------------------------------------------------------
------------------------------------------------------------------------
------------------------------------------------------------------------
-------------------------------FGFAGTPGYLSPEVLRK------------------------
--------DPYG-KPVDIWACGVILYILLVG-----------------YPPFWD------------------
--------------------------------EDQHKLYQQIKAG--aydfpspewdtvt------------
------------------------------------------------------------------------
--------------PEAKNLINQMLTINPAKRIT--------------ADQALKHPWV
>CAMK_CAMK4/46-300 KCC4_HUMAN CAMK4 Q16566
FEVE----------------SELGRGA----------------TSIVYRCKQ--kg----------------
--------------------TQKPYALKVLK--ktvd------------------------------KKIVR
TEIGVLLRL--------------------------SHPNIIKLKEIFETPT---------------------
------------------------------------------------------------------------
------------------------------------------------------------------------
-----------------------------------------------------------EISLVLELVTG--
------------GELFDRIVE--kg-----------------------------------------------
------------------------------------------------------------------------
------------------------------------------------------------------------
------------------------------------------------------------------------
------------------------------------------------------------------------
------------------------------------------------------------------------
------------------------------------------------------------------------
--YYSERDAADAVKQILEAVAYLHEN---------------------------------------------G
IVHRDL-----KPENLLYAT--pap-----------------------------------------------
------------------------------------------------------------------------
------------------------------------------------------------------------
------------------------------------------------------------------------
----------------------------------DAPLKIADFGLSKIVEHQVLM-----------------
------------------------------------------------------------------------
------------------------------------------------------------------------
------------------------------------------------------------------------
------------------------------------------------------------------------
------------------------------------------------------------------------
------------------------------------------------------------------------
------------------------------------------------------------------------
-------------------------------KTVCGTPGYCAPEILRG------------------------
--------CAYG-PEVDMWSVGIITYILLCG-----------------FEPFYD--e---------------
--------------------------------RGDQFMFRRILNC--eyyfispwwdevs------------
------------------------------------------------------------------------
--------------LNAKDLVRKLIVLDPKKRLT--------------TFQALQHPWV
>CAMK_CAMKK1/128-409 KKCC1_HUMAN CAMKK1 Q8N5S9
YKLQ----------------SEIGKGA----------------YGVVRLAYN--es----------------
--------------------EDRHYAMKVLS--kkkllkqygfprrppprgsqaaqggpakqllp--LERVY
QEIAILKKL--------------------------DHVNVVKLIEVLDDPA--ed-----------------
------------------------------------------------------------------------
------------------------------------------------------------------------
-----------------------------------------------------------NLYLVFDLLRK--
------------GPVMEVPCD--k------------------------------------------------
------------------------------------------------------------------------
------------------------------------------------------------------------
------------------------------------------------------------------------
------------------------------------------------------------------------
------------------------------------------------------------------------
------------------------------------------------------------------------
--PFSEEQARLYLRDVILGLEYLHCQ---------------------------------------------K
IVHRDI-----KPSNLLLGD----------------------------------------------------
------------------------------------------------------------------------
------------------------------------------------------------------------
------------------------------------------------------------------------
----------------------------------DGHVKIADFGVSNQFEGNDAQ--l--------------
------------------------------------------------------------------------
------------------------------------------------------------------------
------------------------------------------------------------------------
------------------------------------------------------------------------
------------------------------------------------------------------------
------------------------------------------------------------------------
------------------------------------------------------------------------
-------------------------------SSTAGTPAFMAPEAISD--sg--------------------
--------QSFSGKALDVWATGVTLYCFVYG-----------------KCPFID------------------
--------------------------------DFILALHRKIKNE--pvvfpeepeis--------------
------------------------------------------------------------------------
--------------EELKDLILKMLDKNPETRIG--------------VPDIKLHPWV
>CAMK_CAMKK2/165-446 KKCC2_HUMAN CAMKK2 Q96RR4
YTLK----------------DEIGKGS----------------YGVVKLAYN--en----------------
--------------------DNTYYAMKVLS--kkklirqagfprrppprgtrpapggciqprgp--IEQVY
QEIAILKKL--------------------------DHPNVVKLVEVLDDPN--ed-----------------
------------------------------------------------------------------------
------------------------------------------------------------------------
-----------------------------------------------------------HLYMVFELVNQ--
------------GPVMEVPTL--k------------------------------------------------
------------------------------------------------------------------------
------------------------------------------------------------------------
------------------------------------------------------------------------
------------------------------------------------------------------------
------------------------------------------------------------------------
------------------------------------------------------------------------
--PLSEDQARFYFQDLIKGIEYLHYQ---------------------------------------------K
IIHRDI-----KPSNLLVGE----------------------------------------------------
------------------------------------------------------------------------
------------------------------------------------------------------------
------------------------------------------------------------------------
----------------------------------DGHIKIADFGVSNEFKGSDAL--l--------------
------------------------------------------------------------------------
------------------------------------------------------------------------
------------------------------------------------------------------------
------------------------------------------------------------------------
------------------------------------------------------------------------
------------------------------------------------------------------------
------------------------------------------------------------------------
-------------------------------SNTVGTPAFMAPESLSE--tr--------------------
--------KIFSGKALDVWAMGVTLYCFVFG-----------------QCPFMD------------------
--------------------------------ERIMCLHSKIKSQ--alefpdqpdia--------------
------------------------------------------------------------------------
--------------EDLKDLITRMLDKNPESRIV--------------VPEIKLHPWV
>CAMK_CAMKV/24-286 CAMKV_HUMAN CAMKV Q8NCB2
YDLG----------------QVIKTEE----------------FCEIFRAKD--kt----------------
--------------------TGKLHTCKKFQ--krdgrkv---------------------------RKAAK
NEIGILKMV--------------------------KHPNILQLVDVFVTRK---------------------
------------------------------------------------------------------------
------------------------------------------------------------------------
-----------------------------------------------------------EYFIFLELATG--
------------REVFDWILD--qg-----------------------------------------------
------------------------------------------------------------------------
------------------------------------------------------------------------
------------------------------------------------------------------------
------------------------------------------------------------------------
------------------------------------------------------------------------
------------------------------------------------------------------------
--YYSERDTSNVVRQVLEAVAYLHSL---------------------------------------------K
IVHRNL-----KLENLVYYN--rlk-----------------------------------------------
------------------------------------------------------------------------
------------------------------------------------------------------------
------------------------------------------------------------------------
----------------------------------NSKIVISDFHLAKLENGLI-------------------
------------------------------------------------------------------------
------------------------------------------------------------------------
------------------------------------------------------------------------
------------------------------------------------------------------------
------------------------------------------------------------------------
------------------------------------------------------------------------
------------------------------------------------------------------------
-------------------------------KEPCGTPEYLAPEVVGR------------------------
--------QRYG-RPVDCWAIGVIMYILLSG-----------------NPPFYE--eveeddye--------
--------------------------------NHDKNLFRKILAG--dyefdspywddis------------
------------------------------------------------------------------------
--------------QAAKDLVTRLMEVEQDQRIT--------------AEEAISHEWI
>CAMK_CASK/12-276 CSKP_HUMAN CASK O14936
YELC----------------EVIGKGP----------------FSVVRRCIN--re----------------
--------------------TGQQFAVKIVD--vakftsspgls-----------------------TEDLK
REASICHML--------------------------KHPHIVELLETYSSDG---------------------
------------------------------------------------------------------------
------------------------------------------------------------------------
-----------------------------------------------------------MLYMVFEFMDG--
------------ADLCFEIVK--radagf-------------------------------------------
------------------------------------------------------------------------
------------------------------------------------------------------------
------------------------------------------------------------------------
------------------------------------------------------------------------
------------------------------------------------------------------------
------------------------------------------------------------------------
--VYSEAVASHYMRQILEALRYCHDN---------------------------------------------N
IIHRDV-----KPHCVLLAS--ken-----------------------------------------------
------------------------------------------------------------------------
------------------------------------------------------------------------
------------------------------------------------------------------------
----------------------------------SAPVKLGGFGVAIQLGESGLV--a--------------
------------------------------------------------------------------------
------------------------------------------------------------------------
------------------------------------------------------------------------
------------------------------------------------------------------------
------------------------------------------------------------------------
------------------------------------------------------------------------
------------------------------------------------------------------------
-------------------------------GGRVGTPHFMAPEVVKR------------------------
--------EPYG-KPVDVWGCGVILFILLSG-----------------CLPFYG------------------
---------------------------------TKERLFEGIIKG--kykmnprqwshis------------
------------------------------------------------------------------------
--------------ESAKDLVRRMLMLDPAERIT--------------VYEALNHPWL
>CAMK_CHEK1/9-265 CHK1_HUMAN CHEK1 O14757
WDLV----------------QTLGEGA----------------YGEVQLAVN--rv----------------
--------------------TEEAVAVKIVD--mkravdc---------------------------PENIK
KEICINKML--------------------------NHENVVKFYGHRREGN---------------------
------------------------------------------------------------------------
------------------------------------------------------------------------
-----------------------------------------------------------IQYLFLEYCSG--
------------GELFDRIEP--di-----------------------------------------------
------------------------------------------------------------------------
------------------------------------------------------------------------
------------------------------------------------------------------------
------------------------------------------------------------------------
------------------------------------------------------------------------
------------------------------------------------------------------------
--GMPEPDAQRFFHQLMAGVVYLHGI---------------------------------------------G
ITHRDI-----KPENLLLDE----------------------------------------------------
------------------------------------------------------------------------
------------------------------------------------------------------------
------------------------------------------------------------------------
----------------------------------RDNLKISDFGLATVFRYNNRE--rll------------
------------------------------------------------------------------------
------------------------------------------------------------------------
------------------------------------------------------------------------
------------------------------------------------------------------------
------------------------------------------------------------------------
------------------------------------------------------------------------
------------------------------------------------------------------------
-------------------------------NKMCGTLPYVAPELLKR------------------------
--------REFHAEPVDVWSCGIVLTAMLAG-----------------ELPWDQ--p---------------
--------------------------------SDSCQEYSDWKEK--ktylnpwkkid--------------
------------------------------------------------------------------------
--------------SAPLALLHKILVENPSARIT--------------IPDIKKDRWY
>CAMK_CHEK2/220-486 CHK2_HUMAN CHEK2 O96017
YIMS----------------KTLGSGA----------------CGEVKLAFE--rk----------------
--------------------TCKKVAIKIIS--krkfaigsareadp--------------------ALNVE
TEIEILKKL--------------------------NHPCIIKIKNFFDAE----------------------
------------------------------------------------------------------------
------------------------------------------------------------------------
-----------------------------------------------------------DYYIVLELMEG--
------------GELFDKVVG--nk-----------------------------------------------
------------------------------------------------------------------------
------------------------------------------------------------------------
------------------------------------------------------------------------
------------------------------------------------------------------------
------------------------------------------------------------------------
------------------------------------------------------------------------
--RLKEATCKLYFYQMLLAVQYLHEN---------------------------------------------G
IIHRDL-----KPENVLLSS--qee-----------------------------------------------
------------------------------------------------------------------------
------------------------------------------------------------------------
------------------------------------------------------------------------
----------------------------------DCLIKITDFGHSKILGETSLM-----------------
------------------------------------------------------------------------
------------------------------------------------------------------------
------------------------------------------------------------------------
------------------------------------------------------------------------
------------------------------------------------------------------------
------------------------------------------------------------------------
------------------------------------------------------------------------
-------------------------------RTLCGTPTYLAPEVLVS--vgt-------------------
--------AGYN-RAVDCWSLGVILFICLSG-----------------YPPFSE--h---------------
--------------------------------RTQVSLKDQITSG--kynfipevwaevs------------
------------------------------------------------------------------------
--------------EKALDLVKKLLVVDPKARFT--------------TEEALRHPWL
>CAMK_DAPK1/13-275 DAPK1_HUMAN DAPK1 P53355
YDTG----------------EELGSGQ----------------FAVVKKCRE--ks----------------
--------------------TGLQYAAKFIK--krrtkssrrgvs----------------------REDIE
REVSILKEI--------------------------QHPNVITLHEVYENKT---------------------
------------------------------------------------------------------------
------------------------------------------------------------------------
-----------------------------------------------------------DVILILELVAG--
------------GELFDFLAE--ke-----------------------------------------------
------------------------------------------------------------------------
------------------------------------------------------------------------
------------------------------------------------------------------------
------------------------------------------------------------------------
------------------------------------------------------------------------
------------------------------------------------------------------------
--SLTEEEATEFLKQILNGVYYLHSL---------------------------------------------Q
IAHFDL-----KPENIMLLD--rnvp----------------------------------------------
------------------------------------------------------------------------
------------------------------------------------------------------------
------------------------------------------------------------------------
----------------------------------KPRIKIIDFGLAHKIDFGNEF-----------------
------------------------------------------------------------------------
------------------------------------------------------------------------
------------------------------------------------------------------------
------------------------------------------------------------------------
------------------------------------------------------------------------
------------------------------------------------------------------------
------------------------------------------------------------------------
-------------------------------KNIFGTPEFVAPEIVNY------------------------
--------EPLG-LEADMWSIGVITYILLSG-----------------ASPFLG------------------
--------------------------------DTKQETLANVSAV--nyefedeyfsnts------------
------------------------------------------------------------------------
--------------ALAKDFIRRLLVKDPKKRMT--------------IQDSLQHPWI
>CAMK_DAPK2/23-285 DAPK2_HUMAN DAPK2 Q9UIK4
YDIG----------------EELGSGQ----------------FAIVKKCRE--ks----------------
--------------------TGLEYAAKFIK--krqsrasrrgvs----------------------REEIE
REVSILRQV--------------------------LHHNVITLHDVYENRT---------------------
------------------------------------------------------------------------
------------------------------------------------------------------------
-----------------------------------------------------------DVVLILELVSG--
------------GELFDFLAQ--ke-----------------------------------------------
------------------------------------------------------------------------
------------------------------------------------------------------------
------------------------------------------------------------------------
------------------------------------------------------------------------
------------------------------------------------------------------------
------------------------------------------------------------------------
--SLSEEEATSFIKQILDGVNYLHTK---------------------------------------------K
IAHFDL-----KPENIMLLD--knip----------------------------------------------
------------------------------------------------------------------------
------------------------------------------------------------------------
------------------------------------------------------------------------
----------------------------------IPHIKLIDFGLAHEIEDGVEF-----------------
------------------------------------------------------------------------
------------------------------------------------------------------------
------------------------------------------------------------------------
------------------------------------------------------------------------
------------------------------------------------------------------------
------------------------------------------------------------------------
------------------------------------------------------------------------
-------------------------------KNIFGTPEFVAPEIVNY------------------------
--------EPLG-LEADMWSIGVITYILLSG-----------------ASPFLG------------------
--------------------------------DTKQETLANITAV--sydfdeeffsqts------------
------------------------------------------------------------------------
--------------ELAKDFIRKLLVKETRKRLT--------------IQEALRHPWI
>CAMK_DAPK3/13-275 DAPK3_HUMAN DAPK3 O43293
YEMG----------------EELGSGQ----------------FAIVRKCRQ--kg----------------
--------------------TGKEYAAKFIK--krrlsssrrgvs----------------------REEIE
REVNILREI--------------------------RHPNIITLHDIFENKT---------------------
------------------------------------------------------------------------
------------------------------------------------------------------------
-----------------------------------------------------------DVVLILELVSG--
------------GELFDFLAE--ke-----------------------------------------------
------------------------------------------------------------------------
------------------------------------------------------------------------
------------------------------------------------------------------------
------------------------------------------------------------------------
------------------------------------------------------------------------
------------------------------------------------------------------------
--SLTEDEATQFLKQILDGVHYLHSK---------------------------------------------R
IAHFDL-----KPENIMLLD--knvp----------------------------------------------
------------------------------------------------------------------------
------------------------------------------------------------------------
------------------------------------------------------------------------
----------------------------------NPRIKLIDFGIAHKIEAGNEF-----------------
------------------------------------------------------------------------
------------------------------------------------------------------------
------------------------------------------------------------------------
------------------------------------------------------------------------
------------------------------------------------------------------------
------------------------------------------------------------------------
------------------------------------------------------------------------
-------------------------------KNIFGTPEFVAPEIVNY------------------------
--------EPLG-LEADMWSIGVITYILLSG-----------------ASPFLG------------------
--------------------------------ETKQETLTNISAV--nydfdeeyfsnts------------
------------------------------------------------------------------------
--------------ELAKDFIRRLLVKDPKRRMT--------------IAQSLEHSWI
>CAMK_DCLK1/390-647 DCLK1_HUMAN DCLK1 O15075
YKVG----------------RTIGDGN----------------FAVVKECVE--rs----------------
--------------------TAREYALKIIK--kskcrgk---------------------------EHMIQ
NEVSILRRV--------------------------KHPNIVLLIEEMDVPT---------------------
------------------------------------------------------------------------
------------------------------------------------------------------------
-----------------------------------------------------------ELYLVMELVKG--
------------GDLFDAITS--tn-----------------------------------------------
------------------------------------------------------------------------
------------------------------------------------------------------------
------------------------------------------------------------------------
------------------------------------------------------------------------
------------------------------------------------------------------------
------------------------------------------------------------------------
--KYTERDASGMLYNLASAIKYLHSL---------------------------------------------N
IVHRDI-----KPENLLVYE--hqdg----------------------------------------------
------------------------------------------------------------------------
------------------------------------------------------------------------
------------------------------------------------------------------------
----------------------------------SKSLKLGDFGLATIVDGPL-------------------
------------------------------------------------------------------------
------------------------------------------------------------------------
------------------------------------------------------------------------
------------------------------------------------------------------------
------------------------------------------------------------------------
------------------------------------------------------------------------
------------------------------------------------------------------------
-------------------------------YTVCGTPTYVAPEIIAE------------------------
--------TGYG-LKVDIWAAGVITYILLCG-----------------FPPFRG--sg--------------
--------------------------------DDQEVLFDQILMG--qvdfpspywdnvs------------
------------------------------------------------------------------------
--------------DSAKELITMMLLVDVDQRFS--------------AVQVLEHPWV
>CAMK_DCLK2/394-651 DCLK2_HUMAN DCLK2 Q8N568
YKIG----------------KVIGDGN----------------FAVVKECID--rs----------------
--------------------TGKEFALKIID--kakccgk---------------------------EHLIE
NEVSILRRV--------------------------KHPNIIMLVEEMETAT---------------------
------------------------------------------------------------------------
------------------------------------------------------------------------
-----------------------------------------------------------ELFLVMELVKG--
------------GDLFDAITS--st-----------------------------------------------
------------------------------------------------------------------------
------------------------------------------------------------------------
------------------------------------------------------------------------
------------------------------------------------------------------------
------------------------------------------------------------------------
------------------------------------------------------------------------
--KYTERDGSAMVYNLANALRYLHGL---------------------------------------------S
IVHRDI-----KPENLLVCE--ypdg----------------------------------------------
------------------------------------------------------------------------
------------------------------------------------------------------------
------------------------------------------------------------------------
----------------------------------TKSLKLGDFGLATVVEGPL-------------------
------------------------------------------------------------------------
------------------------------------------------------------------------
------------------------------------------------------------------------
------------------------------------------------------------------------
------------------------------------------------------------------------
------------------------------------------------------------------------
------------------------------------------------------------------------
-------------------------------YTVCGTPTYVAPEIIAE------------------------
--------TGYG-LKVDIWAAGVITYILLCG-----------------FPPFRS--en--------------
--------------------------------NLQEDLFDQILAG--klefpapywdnit------------
------------------------------------------------------------------------
--------------DSAKELISQMLQVNVEARCT--------------AGQILSHPWV
>CAMK_DCLK3/356-613 DCLK3_HUMAN DCLK3 Q9C098
YETG----------------RVIGDGN----------------FAVVKECRH--re----------------
--------------------TRQAYAMKIID--ksrlkgk---------------------------EDMVD
SEILIIQSL--------------------------SHPNIVKLHEVYETDM---------------------
------------------------------------------------------------------------
------------------------------------------------------------------------
-----------------------------------------------------------EIYLILEYVQG--
------------GDLFDAIIE--sv-----------------------------------------------
------------------------------------------------------------------------
------------------------------------------------------------------------
------------------------------------------------------------------------
------------------------------------------------------------------------
------------------------------------------------------------------------
------------------------------------------------------------------------
--KFPEPDAALMIMDLCKALVHMHDK---------------------------------------------S
IVHRDL-----KPENLLVQR--nedk----------------------------------------------
------------------------------------------------------------------------
------------------------------------------------------------------------
------------------------------------------------------------------------
----------------------------------STTLKLADFGLAKHVVRPI-------------------
------------------------------------------------------------------------
------------------------------------------------------------------------
------------------------------------------------------------------------
------------------------------------------------------------------------
------------------------------------------------------------------------
------------------------------------------------------------------------
------------------------------------------------------------------------
-------------------------------FTVCGTPTYVAPEILSE------------------------
--------KGYG-LEVDMWAAGVILYILLCG-----------------FPPFRS--pe--------------
--------------------------------RDQDELFNIIQLG--hfeflppywdnis------------
------------------------------------------------------------------------
--------------DAAKDLVSRLLVVDPKKRYT--------------AHQVLQHPWI
>CAMK_HUNK/62-320 HUNK_HUMAN HUNK P57058
LIGS----------------RKLGEGS----------------FAKVREGLH--vl----------------
--------------------TGEKVAIKVID--kkrakkdtyv------------------------TKNLR
REGQIQQMI--------------------------RHPNITQLLDILETEN---------------------
------------------------------------------------------------------------
------------------------------------------------------------------------
-----------------------------------------------------------SYYLVMELCPG--
------------GNLMHKIYE--kk-----------------------------------------------
------------------------------------------------------------------------
------------------------------------------------------------------------
------------------------------------------------------------------------
------------------------------------------------------------------------
------------------------------------------------------------------------
------------------------------------------------------------------------
--RLEESEARRYIRQLISAVEHLHRA---------------------------------------------G
VVHRDL-----KIENLLLDE----------------------------------------------------
------------------------------------------------------------------------
------------------------------------------------------------------------
------------------------------------------------------------------------
----------------------------------DNNIKLIDFGLSNCAGILGYS--dpf------------
------------------------------------------------------------------------
------------------------------------------------------------------------
------------------------------------------------------------------------
------------------------------------------------------------------------
------------------------------------------------------------------------
------------------------------------------------------------------------
------------------------------------------------------------------------
-------------------------------STQCGSPAYAAPELLAR------------------------
--------KKYG-PKIDVWSIGVNMYAMLTG-----------------TLPFTV--ep--------------
--------------------------------FSLRALYQKMVDK--emnplptqls---------------
------------------------------------------------------------------------
--------------TGAISFLRSLLEPDPVKRPN--------------IQQALANRWL
>CAMK_KALRN/2683-2937 KALRN_HUMAN KALRN O60229
YTEL----------------NEIGRGR----------------FSIVKKCIH--ka----------------
--------------------TRKDVAVKFVS--kkmkk-----------------------------KEQAA
HEAALLQHL--------------------------QHPQYITLHDTYESPT---------------------
------------------------------------------------------------------------
------------------------------------------------------------------------
-----------------------------------------------------------SYILILELMDD--
------------GRLLDYLMN--hd-----------------------------------------------
------------------------------------------------------------------------
------------------------------------------------------------------------
------------------------------------------------------------------------
------------------------------------------------------------------------
------------------------------------------------------------------------
------------------------------------------------------------------------
--ELMEEKVAFYIRDIMEALQYLHNC---------------------------------------------R
VAHLDI-----KPENLLIDL--rip-----------------------------------------------
------------------------------------------------------------------------
------------------------------------------------------------------------
------------------------------------------------------------------------
----------------------------------VPRVKLIDLEDAVQISGHFHI-----------------
------------------------------------------------------------------------
------------------------------------------------------------------------
------------------------------------------------------------------------
------------------------------------------------------------------------
------------------------------------------------------------------------
------------------------------------------------------------------------
------------------------------------------------------------------------
-------------------------------HHLLGNPEFAAPEVIQG------------------------
--------IPVS-LGTDIWSIGVLTYVMLSG-----------------VSPFLD------------------
--------------------------------ESKEETCINVCRV--dfsfpheyfcgvs------------
------------------------------------------------------------------------
--------------NAARDFINVILQEDFRRRPT--------------AATCLQHPWL
>CAMK_MAPKAPK2/63-325 MAPK2_HUMAN MAPKAPK2 P49137
YKVT--s-------------QVLGLGI----------------NGKVLQIFN--kr----------------
--------------------TQEKFALKMLQ--d---------------------------------CPKAR
REVELHWRA--s-----------------------QCPHIVRIVDVYENLY--agrk---------------
------------------------------------------------------------------------
------------------------------------------------------------------------
-----------------------------------------------------------CLLIVMECLDG--
------------GELFSRIQD--rgdq---------------------------------------------
------------------------------------------------------------------------
------------------------------------------------------------------------
------------------------------------------------------------------------
------------------------------------------------------------------------
------------------------------------------------------------------------
------------------------------------------------------------------------
--AFTEREASEIMKSIGEAIQYLHSI---------------------------------------------N
IAHRDV-----KPENLLYTS--krp-----------------------------------------------
------------------------------------------------------------------------
------------------------------------------------------------------------
------------------------------------------------------------------------
----------------------------------NAILKLTDFGFAKETTSHNSL-----------------
------------------------------------------------------------------------
------------------------------------------------------------------------
------------------------------------------------------------------------
------------------------------------------------------------------------
------------------------------------------------------------------------
------------------------------------------------------------------------
------------------------------------------------------------------------
-------------------------------TTPCYTPYYVAPEVLGP------------------------
--------EKYD-KSCDMWSLGVIMYILLCG-----------------YPPFYS--nhgl------------
--------------------------------AISPGMKTRIRMG--qyefpnpewsevs------------
------------------------------------------------------------------------
--------------EEVKMLIRNLLKTEPTQRMT--------------ITEFMNHPWI
>CAMK_MAPKAPK3/43-304 MAPK3_HUMAN MAPKAPK3 Q16644
YQLS--k-------------QVLGLGV----------------NGKVLECFH--rr----------------
--------------------TGQKCALKLLY--d---------------------------------SPKAR
QEVDHHWQA--s-----------------------GGPHIVCILDVYENMH--hgkr---------------
------------------------------------------------------------------------
------------------------------------------------------------------------
-----------------------------------------------------------CLLIIMECMEG--
------------GELFSRIQE--rgdq---------------------------------------------
------------------------------------------------------------------------
------------------------------------------------------------------------
------------------------------------------------------------------------
------------------------------------------------------------------------
------------------------------------------------------------------------
------------------------------------------------------------------------
--AFTEREAAEIMRDIGTAIQFLHSH---------------------------------------------N
IAHRDV-----KPENLLYTS--kek-----------------------------------------------
------------------------------------------------------------------------
------------------------------------------------------------------------
------------------------------------------------------------------------
----------------------------------DAVLKLTDFGFAKETTQNAL------------------
------------------------------------------------------------------------
------------------------------------------------------------------------
------------------------------------------------------------------------
------------------------------------------------------------------------
------------------------------------------------------------------------
------------------------------------------------------------------------
------------------------------------------------------------------------
-------------------------------QTPCYTPYYVAPEVLGP------------------------
--------EKYD-KSCDMWSLGVIMYILLCG-----------------FPPFYS--ntgq------------
--------------------------------AISPGMKRRIRLG--qygfpnpewsevs------------
------------------------------------------------------------------------
--------------EDAKQLIRLLLKTDPTERLT--------------ITQFMNHPWI
>CAMK_MAPKAPK5/20-304 MAPK5_HUMAN MAPKAPK5 Q8IW41
YSIN--wt------------QKLGAGI----------------SGPVRVCVK--ks----------------
--------------------TQERFALKILL--d---------------------------------RPKAR
NEVRLHMMC--a-----------------------THPNIVQIIEVFANSV--qfphesspra---------
------------------------------------------------------------------------
------------------------------------------------------------------------
-----------------------------------------------------------RLLIVMEMMEG--
------------GELFHRISQ--hr-----------------------------------------------
------------------------------------------------------------------------
------------------------------------------------------------------------
------------------------------------------------------------------------
------------------------------------------------------------------------
------------------------------------------------------------------------
------------------------------------------------------------------------
--HFTEKQASQVTKQIALALRHCHLL---------------------------------------------N
IAHRDL-----KPENLLFKD--nsl-----------------------------------------------
------------------------------------------------------------------------
------------------------------------------------------------------------
------------------------------------------------------------------------
----------------------------------DAPVKLCDFGFAKIDQGDL-------------------
------------------------------------------------------------------------
------------------------------------------------------------------------
------------------------------------------------------------------------
------------------------------------------------------------------------
------------------------------------------------------------------------
------------------------------------------------------------------------
------------------------------------------------------------------------
-------------------------------MTPQFTPYYVAPQVLEA--qrrhqkeksgiiptsptp----
--------YTYN-KSCDLWSLGVIIYVMLCG-----------------YPPFYS--khhsr-----------
--------------------------------TIPKDMRRKIMTG--sfefpeeewsqis------------
------------------------------------------------------------------------
--------------EMAKDVVRKLLKVKPEERLT--------------IEGVLDHPWL
>CAMK_MARK1/60-311 MARK1_HUMAN MARK1 Q9P0L2
YRLQ----------------KTIGKGN----------------FAKVKLARH--vl----------------
--------------------TGREVAVKIID--ktqlnpts--------------------------LQKLF
REVRIMKIL--------------------------NHPNIVKLFEVIETEK---------------------
------------------------------------------------------------------------
------------------------------------------------------------------------
-----------------------------------------------------------TLYLVMEYASG--
------------GEVFDYLVA--hg-----------------------------------------------
------------------------------------------------------------------------
------------------------------------------------------------------------
------------------------------------------------------------------------
------------------------------------------------------------------------
------------------------------------------------------------------------
------------------------------------------------------------------------
--RMKEKEARAKFRQIVSAVQYCHQK---------------------------------------------Y
IVHRDL-----KAENLLLDG----------------------------------------------------
------------------------------------------------------------------------
------------------------------------------------------------------------
------------------------------------------------------------------------
----------------------------------DMNIKIADFGFSNEFTVGNKL-----------------
------------------------------------------------------------------------
------------------------------------------------------------------------
------------------------------------------------------------------------
------------------------------------------------------------------------
------------------------------------------------------------------------
------------------------------------------------------------------------
------------------------------------------------------------------------
-------------------------------DTFCGSPPYAAPELFQG------------------------
--------KKYDGPEVDVWSLGVILYTLVSG-----------------SLPFDG------------------
--------------------------------QNLKELRERVLRG--kyripfyms----------------
------------------------------------------------------------------------
--------------TDCENLLKKLLVLNPIKRGS--------------LEQIMKDRWM
>CAMK_MARK2/53-304 MARK2_HUMAN MARK2 Q7KZI7
YRLL----------------KTIGKGN----------------FAKVKLARH--il----------------
--------------------TGKEVAVKIID--ktqlnsss--------------------------LQKLF
REVRIMKVL--------------------------NHPNIVKLFEVIETEK---------------------
------------------------------------------------------------------------
------------------------------------------------------------------------
-----------------------------------------------------------TLYLVMEYASG--
------------GEVFDYLVA--hg-----------------------------------------------
------------------------------------------------------------------------
------------------------------------------------------------------------
------------------------------------------------------------------------
------------------------------------------------------------------------
------------------------------------------------------------------------
------------------------------------------------------------------------
--RMKEKEARAKFRQIVSAVQYCHQK---------------------------------------------F
IVHRDL-----KAENLLLDA----------------------------------------------------
------------------------------------------------------------------------
------------------------------------------------------------------------
------------------------------------------------------------------------
----------------------------------DMNIKIADFGFSNEFTFGNKL-----------------
------------------------------------------------------------------------
------------------------------------------------------------------------
------------------------------------------------------------------------
------------------------------------------------------------------------
------------------------------------------------------------------------
------------------------------------------------------------------------
------------------------------------------------------------------------
-------------------------------DTFCGSPPYAAPELFQG------------------------
--------KKYDGPEVDVWSLGVILYTLVSG-----------------SLPFDG------------------
--------------------------------QNLKELRERVLRG--kyripfyms----------------
------------------------------------------------------------------------
--------------TDCENLLKKFLILNPSKRGT--------------LEQIMKDRWM
>CAMK_MARK3/56-307 MARK3_HUMAN MARK3 P27448
YRLL----------------KTIGKGN----------------FAKVKLARH--il----------------
--------------------TGREVAIKIID--ktqlnpts--------------------------LQKLF
REVRIMKIL--------------------------NHPNIVKLFEVIETEK---------------------
------------------------------------------------------------------------
------------------------------------------------------------------------
-----------------------------------------------------------TLYLIMEYASG--
------------GEVFDYLVA--hg-----------------------------------------------
------------------------------------------------------------------------
------------------------------------------------------------------------
------------------------------------------------------------------------
------------------------------------------------------------------------
------------------------------------------------------------------------
------------------------------------------------------------------------
--RMKEKEARSKFRQIVSAVQYCHQK---------------------------------------------R
IVHRDL-----KAENLLLDA----------------------------------------------------
------------------------------------------------------------------------
------------------------------------------------------------------------
------------------------------------------------------------------------
----------------------------------DMNIKIADFGFSNEFTVGGKL-----------------
------------------------------------------------------------------------
------------------------------------------------------------------------
------------------------------------------------------------------------
------------------------------------------------------------------------
------------------------------------------------------------------------
------------------------------------------------------------------------
------------------------------------------------------------------------
-------------------------------DTFCGSPPYAAPELFQG------------------------
--------KKYDGPEVDVWSLGVILYTLVSG-----------------SLPFDG------------------
--------------------------------QNLKELRERVLRG--kyripfyms----------------
------------------------------------------------------------------------
--------------TDCENLLKRFLVLNPIKRGT--------------LEQIMKDRWI
>CAMK_MARK4/59-310 MARK4_HUMAN MARK4 Q96L34
YRLL----------------RTIGKGN----------------FAKVKLARH--il----------------
--------------------TGREVAIKIID--ktqlnpss--------------------------LQKLF
REVRIMKGL--------------------------NHPNIVKLFEVIETEK---------------------
------------------------------------------------------------------------
------------------------------------------------------------------------
-----------------------------------------------------------TLYLVMEYASA--
------------GEVFDYLVS--hg-----------------------------------------------
------------------------------------------------------------------------
------------------------------------------------------------------------
------------------------------------------------------------------------
------------------------------------------------------------------------
------------------------------------------------------------------------
------------------------------------------------------------------------
--RMKEKEARAKFRQIVSAVHYCHQK---------------------------------------------N
IVHRDL-----KAENLLLDA----------------------------------------------------
------------------------------------------------------------------------
------------------------------------------------------------------------
------------------------------------------------------------------------
----------------------------------EANIKIADFGFSNEFTLGSKL-----------------
------------------------------------------------------------------------
------------------------------------------------------------------------
------------------------------------------------------------------------
------------------------------------------------------------------------
------------------------------------------------------------------------
------------------------------------------------------------------------
------------------------------------------------------------------------
-------------------------------DTFCGSPPYAAPELFQG------------------------
--------KKYDGPEVDIWSLGVILYTLVSG-----------------SLPFDG------------------
--------------------------------HNLKELRERVLRG--kyrvpfyms----------------
------------------------------------------------------------------------
--------------TDCESILRRFLVLNPAKRCT--------------LEQIMKDKWI
>CAMK_MELK/11-263 MELK_HUMAN MELK Q14680
YELH----------------ETIGTGG----------------FAKVKLACH--il----------------
--------------------TGEMVAIKIMD--kntlgsd---------------------------LPRIK
TEIEALKNL--------------------------RHQHICQLYHVLETAN---------------------
------------------------------------------------------------------------
------------------------------------------------------------------------
-----------------------------------------------------------KIFMVLEYCPG--
------------GELFDYIIS--qd-----------------------------------------------
------------------------------------------------------------------------
------------------------------------------------------------------------
------------------------------------------------------------------------
------------------------------------------------------------------------
------------------------------------------------------------------------
------------------------------------------------------------------------
--RLSEEETRVVFRQIVSAVAYVHSQ---------------------------------------------G
YAHRDL-----KPENLLFDE----------------------------------------------------
------------------------------------------------------------------------
------------------------------------------------------------------------
------------------------------------------------------------------------
----------------------------------YHKLKLIDFGLCAKPKGNKDY--hl-------------
------------------------------------------------------------------------
------------------------------------------------------------------------
------------------------------------------------------------------------
------------------------------------------------------------------------
------------------------------------------------------------------------
------------------------------------------------------------------------
------------------------------------------------------------------------
-------------------------------QTCCGSLAYAAPELIQG------------------------
--------KSYLGSEADVWSMGILLYVLMCG-----------------FLPFDD------------------
--------------------------------DNVMALYKKIMRG--kydvpkwls----------------
------------------------------------------------------------------------
--------------PSSILLLQQMLQVDPKKRIS--------------MKNLLNHPWI
>CAMK_MKNK1/48-374 MKNK1_HUMAN MKNK1 Q9BUB5
YKLT--s-------------ELLGEGA----------------YAKVQGAVS--lq----------------
--------------------NGKEYAVKIIE--kqaghs----------------------------RSRVF
REVETLYQC--q-----------------------GNKNILELIEFFEDDT---------------------
------------------------------------------------------------------------
------------------------------------------------------------------------
-----------------------------------------------------------RFYLVFEKLQG--
------------GSILAHIQK--qk-----------------------------------------------
------------------------------------------------------------------------
------------------------------------------------------------------------
------------------------------------------------------------------------
------------------------------------------------------------------------
------------------------------------------------------------------------
------------------------------------------------------------------------
--HFNEREASRVVRDVAAALDFLHTK--dkvslchlgwsamapsgltaaptslgssdpptsasqvagtt--G
IAHRDL-----KPENILCES--pek-----------------------------------------------
------------------------------------------------------------------------
------------------------------------------------------------------------
------------------------------------------------------------------------
----------------------------------VSPVKICDFDLGSGMKLNNSC--tpittpel-------
------------------------------------------------------------------------
------------------------------------------------------------------------
------------------------------------------------------------------------
------------------------------------------------------------------------
------------------------------------------------------------------------
------------------------------------------------------------------------
------------------------------------------------------------------------
-------------------------------TTPCGSAEYMAPEVVEV--ftdqa-----------------
--------TFYD-KRCDLWSLGVVLYIMLSG-----------------YPPFVG--hcgadcgwdrgevcr-
--------------------------------VCQNKLFESIQEG--kyefpdkdwahis------------
------------------------------------------------------------------------
--------------SEAKDLISKLLVRDAKQRLS--------------AAQVLQHPWV
>CAMK_MKNK2/83-368 MKNK2_HUMAN MKNK2 Q9HBH9
YQLQ--e-------------DVLGEGA----------------HARVQTCIN--li----------------
--------------------TSQEYAVKIIE--kqpghi----------------------------RSRVF
REVEMLYQC--q-----------------------GHRNVLELIEFFEEED---------------------
------------------------------------------------------------------------
------------------------------------------------------------------------
-----------------------------------------------------------RFYLVFEKMRG--
------------GSILSHIHK--rr-----------------------------------------------
------------------------------------------------------------------------
------------------------------------------------------------------------
------------------------------------------------------------------------
------------------------------------------------------------------------
------------------------------------------------------------------------
------------------------------------------------------------------------
--HFNELEASVVVQDVASALDFLHNK---------------------------------------------G
IAHRDL-----KPENILCEH--pnq-----------------------------------------------
------------------------------------------------------------------------
------------------------------------------------------------------------
------------------------------------------------------------------------
----------------------------------VSPVKICDFDLGSGIKLNGDC--spistpel-------
------------------------------------------------------------------------
------------------------------------------------------------------------
------------------------------------------------------------------------
------------------------------------------------------------------------
------------------------------------------------------------------------
------------------------------------------------------------------------
------------------------------------------------------------------------
-------------------------------LTPCGSAEYMAPEVVEA--fseea-----------------
--------SIYD-KRCDLWSLGVILYILLSG-----------------YPPFVG--rcgsdcgwdrgeacp-
--------------------------------ACQNMLFESIQEG--kyefpdkdwahis------------
------------------------------------------------------------------------
--------------CAAKDLISKLLVRDAKQRLS--------------AAQVLQHPWV
>CAMK_MYLK/1464-1719 MYLK_HUMAN MYLK Q15746
YDIE----------------ERLGSGK----------------FGQVFRLVE--kk----------------
--------------------TRKVWAGKFFK--aysake----------------------------KENIR
QEISIMNCL--------------------------HHPKLVQCVDAFEEKA---------------------
------------------------------------------------------------------------
------------------------------------------------------------------------
-----------------------------------------------------------NIVMVLEIVSG--
------------GELFERIID--edf----------------------------------------------
------------------------------------------------------------------------
------------------------------------------------------------------------
------------------------------------------------------------------------
------------------------------------------------------------------------
------------------------------------------------------------------------
------------------------------------------------------------------------
--ELTERECIKYMRQISEGVEYIHKQ---------------------------------------------G
IVHLDL-----KPENIMCVN--kt------------------------------------------------
------------------------------------------------------------------------
------------------------------------------------------------------------
------------------------------------------------------------------------
----------------------------------GTRIKLIDFGLARRLENAGSL-----------------
------------------------------------------------------------------------
------------------------------------------------------------------------
------------------------------------------------------------------------
------------------------------------------------------------------------
------------------------------------------------------------------------
------------------------------------------------------------------------
------------------------------------------------------------------------
-------------------------------KVLFGTPEFVAPEVINY------------------------
--------EPIG-YATDMWSIGVICYILVSG-----------------LSPFMG------------------
--------------------------------DNDNETLANVTSA--twdfddeafdeis------------
------------------------------------------------------------------------
--------------DDAKDFISNLLKKDMKNRLD--------------CTQCLQHPWL
>CAMK_MYLK2/283-540 MYLK2_HUMAN MYLK2 Q9H1R3
FSMN--sk------------EALGGGK----------------FGAVCTCME--ka----------------
--------------------TGLKLAAKVIK--kqtpkd----------------------------KEMVL
LEIEVMNQL--------------------------NHRNLIQLYAAIETPH---------------------
------------------------------------------------------------------------
------------------------------------------------------------------------
-----------------------------------------------------------EIVLFMEYIEG--
------------GELFERIVD--edy----------------------------------------------
------------------------------------------------------------------------
------------------------------------------------------------------------
------------------------------------------------------------------------
------------------------------------------------------------------------
------------------------------------------------------------------------
------------------------------------------------------------------------
--HLTEVDTMVFVRQICDGILFMHKM---------------------------------------------R
VLHLDL-----KPENILCVN--tt------------------------------------------------
------------------------------------------------------------------------
------------------------------------------------------------------------
------------------------------------------------------------------------
----------------------------------GHLVKIIDFGLARRYNPNEKL-----------------
------------------------------------------------------------------------
------------------------------------------------------------------------
------------------------------------------------------------------------
------------------------------------------------------------------------
------------------------------------------------------------------------
------------------------------------------------------------------------
------------------------------------------------------------------------
-------------------------------KVNFGTPEFLSPEVVNY------------------------
--------DQIS-DKTDMWSMGVITYMLLSG-----------------LSPFLG------------------
--------------------------------DDDTETLNNVLSG--nwyfdeetfeavs------------
------------------------------------------------------------------------
--------------DEAKDFVSNLIVKDQRARMN--------------AAQCLAHPWL
>CAMK_MYLK3/513-770 MYLK3_HUMAN MYLK3 Q32MK0
YEVC--qh------------EVLGGGR----------------FGQVHRCTE--ks----------------
--------------------TGLPLAAKIIK--vksakd----------------------------REDVK
NEINIMNQL--------------------------SHVNLIQLYDAFESKH---------------------
------------------------------------------------------------------------
------------------------------------------------------------------------
-----------------------------------------------------------SCTLVMEYVDG--
------------GELFDRITD--eky----------------------------------------------
------------------------------------------------------------------------
------------------------------------------------------------------------
------------------------------------------------------------------------
------------------------------------------------------------------------
------------------------------------------------------------------------
------------------------------------------------------------------------
--HLTELDVVLFTRQICEGVHYLHQH---------------------------------------------Y
ILHLDL-----KPENILCVN--qt------------------------------------------------
------------------------------------------------------------------------
------------------------------------------------------------------------
------------------------------------------------------------------------
----------------------------------GHQIKIIDFGLARRYKPREKL-----------------
------------------------------------------------------------------------
------------------------------------------------------------------------
------------------------------------------------------------------------
------------------------------------------------------------------------
------------------------------------------------------------------------
------------------------------------------------------------------------
------------------------------------------------------------------------
-------------------------------KVNFGTPEFLAPEVVNY------------------------
--------EFVS-FPTDMWSVGVITYMLLSG-----------------LSPFLG------------------
--------------------------------ETDAETMNFIVNC--swdfdadtfegls------------
------------------------------------------------------------------------
--------------EEAKDFVSRLLVKEKSCRMS--------------ATQCLKHEWL
>CAMK_MYLK4/104-361 MYLK4_HUMAN MYLK4 Q86YV6
YTVS--kt------------EILGGGR----------------FGQVHKCEE--ta----------------
--------------------TGLKLAAKIIK--trgmkd----------------------------KEEVK
NEISVMNQL--------------------------DHANLIQLYDAFESKN---------------------
------------------------------------------------------------------------
------------------------------------------------------------------------
-----------------------------------------------------------DIVLVMEYVDG--
------------GELFDRIID--esy----------------------------------------------
------------------------------------------------------------------------
------------------------------------------------------------------------
------------------------------------------------------------------------
------------------------------------------------------------------------
------------------------------------------------------------------------
------------------------------------------------------------------------
--NLTELDTILFMKQICEGIRHMHQM---------------------------------------------Y
ILHLDL-----KPENILCVN--rd------------------------------------------------
------------------------------------------------------------------------
------------------------------------------------------------------------
------------------------------------------------------------------------
----------------------------------AKQIKIIDFGLARRYKPREKL-----------------
------------------------------------------------------------------------
------------------------------------------------------------------------
------------------------------------------------------------------------
------------------------------------------------------------------------
------------------------------------------------------------------------
------------------------------------------------------------------------
------------------------------------------------------------------------
-------------------------------KVNFGTPEFLAPEVVNY------------------------
--------DFVS-FPTDMWSVGVIAYMLLSG-----------------LSPFLG------------------
--------------------------------DNDAETLNNILAC--rwdledeefqdis------------
------------------------------------------------------------------------
--------------EEAKEFISKLLIKEKSWRIS--------------ASEALKHPWL
>CAMK_NIM1K/74-325 NIM1_HUMAN NIM1K Q8IY84
YRIR----------------GEIGSGN----------------FSQVKLGIH--sl----------------
--------------------TKEKVAIKILD--ktkldqkt--------------------------QRLLS
REISSMEKL--------------------------HHPNIIRLYEVVETLS---------------------
------------------------------------------------------------------------
------------------------------------------------------------------------
-----------------------------------------------------------KLHLVMEYAGG--
------------GELFGKIST--eg-----------------------------------------------
------------------------------------------------------------------------
------------------------------------------------------------------------
------------------------------------------------------------------------
------------------------------------------------------------------------
------------------------------------------------------------------------
------------------------------------------------------------------------
--KLSEPESKLIFSQIVSAVKHMHEN---------------------------------------------Q
IIHRDL-----KAENVFYTS----------------------------------------------------
------------------------------------------------------------------------
------------------------------------------------------------------------
------------------------------------------------------------------------
----------------------------------NTCVKVGDFGFSTVSKKGEML-----------------
------------------------------------------------------------------------
------------------------------------------------------------------------
------------------------------------------------------------------------
------------------------------------------------------------------------
------------------------------------------------------------------------
------------------------------------------------------------------------
------------------------------------------------------------------------
-------------------------------NTFCGSPPYAAPELFRD------------------------
--------EHYIGIYVDIWALGVLLYFMVTG-----------------TMPFRA------------------
--------------------------------ETVAKLKKSILEG--tysvpphvs----------------
------------------------------------------------------------------------
--------------EPCHRLIRGVLQQIPTERYG--------------IDCIMNDEWM
>CAMK_NUAK1/55-306 NUAK1_HUMAN NUAK1 O60285
YELQ----------------ETLGKGT----------------YGKVKRATE--rf----------------
--------------------SGRVVAIKSIR--kdkikdeqd-------------------------MVHIR
REIEIMSSL--------------------------NHPHIISIYEVFENKD---------------------
------------------------------------------------------------------------
------------------------------------------------------------------------
-----------------------------------------------------------KIVIIMEYASK--
------------GELYDYISE--rr-----------------------------------------------
------------------------------------------------------------------------
------------------------------------------------------------------------
------------------------------------------------------------------------
------------------------------------------------------------------------
------------------------------------------------------------------------
------------------------------------------------------------------------
--RLSERETRHFFRQIVSAVHYCHKN---------------------------------------------G
VVHRDL-----KLENILLDD----------------------------------------------------
------------------------------------------------------------------------
------------------------------------------------------------------------
------------------------------------------------------------------------
----------------------------------NCNIKIADFGLSNLYQKDKFL-----------------
------------------------------------------------------------------------
------------------------------------------------------------------------
------------------------------------------------------------------------
------------------------------------------------------------------------
------------------------------------------------------------------------
------------------------------------------------------------------------
------------------------------------------------------------------------
-------------------------------QTFCGSPLYASPEIVNG------------------------
--------RPYRGPEVDSWALGVLLYTLVYG-----------------TMPFDG------------------
--------------------------------FDHKNLIRQISSG--eyreptqp-----------------
------------------------------------------------------------------------
--------------SDARGLIRWMLMVNPDRRAT--------------IEDIANHWWV
>CAMK_NUAK2/53-303 NUAK2_HUMAN NUAK2 Q9H093
YEFL----------------ETLGKGT----------------YGKVKKARE--s-----------------
--------------------SGRLVAIKSIR--kdkikdeqd-------------------------LMHIR
REIEIMSSL--------------------------NHPHIIAIHEVFENSS---------------------
------------------------------------------------------------------------
------------------------------------------------------------------------
-----------------------------------------------------------KIVIVMEYASR--
------------GDLYDYISE--rq-----------------------------------------------
------------------------------------------------------------------------
------------------------------------------------------------------------
------------------------------------------------------------------------
------------------------------------------------------------------------
------------------------------------------------------------------------
------------------------------------------------------------------------
--QLSEREARHFFRQIVSAVHYCHQN---------------------------------------------R
VVHRDL-----KLENILLDA----------------------------------------------------
------------------------------------------------------------------------
------------------------------------------------------------------------
------------------------------------------------------------------------
----------------------------------NGNIKIADFGLSNLYHQGKFL-----------------
------------------------------------------------------------------------
------------------------------------------------------------------------
------------------------------------------------------------------------
------------------------------------------------------------------------
------------------------------------------------------------------------
------------------------------------------------------------------------
------------------------------------------------------------------------
-------------------------------QTFCGSPLYASPEIVNG------------------------
--------KPYTGPEVDSWSLGVLLYILVHG-----------------TMPFDG------------------
--------------------------------HDHKILVKQISNG--ayreppkp-----------------
------------------------------------------------------------------------
--------------SDACGLIRWLLMVNPTRRAT--------------LEDVASHWWV
>CAMK_OBSCN_1/6468-6721 OBSCN_HUMAN OBSCN Q5VST9
YEVK----------------EEIGRGV----------------FGFVKRVQH--kg----------------
--------------------NKILCAAKFIP--lrsrt-----------------------------RAQAY
RERDILAAL--------------------------SHPLVTGLLDQFETRK---------------------
------------------------------------------------------------------------
------------------------------------------------------------------------
-----------------------------------------------------------TLILILELCSS--
------------EELLDRLYR--kg-----------------------------------------------
------------------------------------------------------------------------
------------------------------------------------------------------------
------------------------------------------------------------------------
------------------------------------------------------------------------
------------------------------------------------------------------------
------------------------------------------------------------------------
--VVTEAEVKVYIQQLVEGLHYLHSH---------------------------------------------G
VLHLDI-----KPSNILMVH--pa------------------------------------------------
------------------------------------------------------------------------
------------------------------------------------------------------------
------------------------------------------------------------------------
----------------------------------REDIKICDFGFAQNITPAELQ-----------------
------------------------------------------------------------------------
------------------------------------------------------------------------
------------------------------------------------------------------------
------------------------------------------------------------------------
------------------------------------------------------------------------
------------------------------------------------------------------------
------------------------------------------------------------------------
-------------------------------FSQYGSPEFVSPEIIQQ------------------------
--------NPVS-EASDIWAMGVISYLSLTC-----------------SSPFAG------------------
--------------------------------ESDRATLLNVLEG--rvswsspmaahls------------
------------------------------------------------------------------------
--------------EDAKDFIKATLQRAPQARPS--------------AAQCLSHPWF
>CAMK_OBSCN_2/7672-7924 OBSCN_HUMAN OBSCN Q5VST9
FAFQ----------------TQIQRGR----------------FSVVRQCWE--ka----------------
--------------------SGRALAAKIIP--yhpkd-----------------------------KTAVL
REYEALKGL--------------------------RHPHLAQLHAAYLSPR---------------------
------------------------------------------------------------------------
------------------------------------------------------------------------
-----------------------------------------------------------HLVLILELCSG--
------------PELLPCLAE--ra-----------------------------------------------
------------------------------------------------------------------------
------------------------------------------------------------------------
------------------------------------------------------------------------
------------------------------------------------------------------------
------------------------------------------------------------------------
------------------------------------------------------------------------
--SYSESEVKDYLWQMLSATQYLHNQ---------------------------------------------H
ILHLDL-----RSENMIITE----------------------------------------------------
------------------------------------------------------------------------
------------------------------------------------------------------------
------------------------------------------------------------------------
----------------------------------YNLLKVVDLGNAQSLSQEKVL--ps-------------
------------------------------------------------------------------------
------------------------------------------------------------------------
------------------------------------------------------------------------
------------------------------------------------------------------------
------------------------------------------------------------------------
------------------------------------------------------------------------
------------------------------------------------------------------------
-------------------------------DKFKDYLETMAPELLEG------------------------
--------QGAV-PQTDIWAIGVTAFIMLSA-----------------EYPVSS------------------
--------------------------------EGARDLQRGLRKG--lvrlsrcyagls-------------
------------------------------------------------------------------------
--------------GGAVAFLRSTLCAQPWGRPC--------------ASSCLQCPWL
>CAMK_PASK/999-1251 PASK_HUMAN PASK Q96RG2
YSTM----------------SPLGSGA----------------FGFVWTAVD--ke----------------
--------------------KNKEVVVKFIK--kekvledcwiedpk--------------------LGKVT
LEIAILSRV--------------------------EHANIIKVLDIFENQG---------------------
------------------------------------------------------------------------
------------------------------------------------------------------------
-----------------------------------------------------------FFQLVMEKHGS--
g-----------LDLFAFIDR--hp-----------------------------------------------
------------------------------------------------------------------------
------------------------------------------------------------------------
------------------------------------------------------------------------
------------------------------------------------------------------------
------------------------------------------------------------------------
------------------------------------------------------------------------
--RLDEPLASYIFRQLVSAVGYLRLK---------------------------------------------D
IIHRDI-----KDENIVIAE----------------------------------------------------
------------------------------------------------------------------------
------------------------------------------------------------------------
------------------------------------------------------------------------
----------------------------------DFTIKLIDFGSAAYLERGKLF-----------------
------------------------------------------------------------------------
------------------------------------------------------------------------
------------------------------------------------------------------------
------------------------------------------------------------------------
------------------------------------------------------------------------
------------------------------------------------------------------------
------------------------------------------------------------------------
-------------------------------YTFCGTIEYCAPEVLMG------------------------
--------NPYRGPELEMWSLGVTLYTLVFE-----------------ENPFC-------------------
-------------------------------------ELEETVEA--aihppylvs----------------
------------------------------------------------------------------------
--------------KELMSLVSGLLQPVPERRTT--------------LEKLVTDPWV
>CAMK_PHKG1/20-288 PHKG1_HUMAN PHKG1 Q16816
YEPK----------------EILGRGV----------------SSVVRRCIH--kp----------------
--------------------TSQEYAVKVID--vtgggsfspeevrel-------------------REATL
KEVDILRKV--s-----------------------GHPNIIQLKDTYETNT---------------------
------------------------------------------------------------------------
------------------------------------------------------------------------
-----------------------------------------------------------FFFLVFDLMKR--
------------GELFDYLTE--kv-----------------------------------------------
------------------------------------------------------------------------
------------------------------------------------------------------------
------------------------------------------------------------------------
------------------------------------------------------------------------
------------------------------------------------------------------------
------------------------------------------------------------------------
--TLSEKETRKIMRALLEVICTLHKL---------------------------------------------N
IVHRDL-----KPENILLDD----------------------------------------------------
------------------------------------------------------------------------
------------------------------------------------------------------------
------------------------------------------------------------------------
----------------------------------NMNIKLTDFGFSCQLEPGERL-----------------
------------------------------------------------------------------------
------------------------------------------------------------------------
------------------------------------------------------------------------
------------------------------------------------------------------------
------------------------------------------------------------------------
------------------------------------------------------------------------
------------------------------------------------------------------------
-------------------------------REVCGTPSYLAPEIIEC--smnedh----------------
--------PGYG-KEVDMWSTGVIMYTLLAG-----------------SPPFWH------------------
--------------------------------RKQMLMLRMIMSG--nyqfgspewddys------------
------------------------------------------------------------------------
--------------DTVKDLVSRFLVVQPQNRYT--------------AEEALAHPFF
>CAMK_PHKG2/24-291 PHKG2_HUMAN PHKG2 P15735
YDPK----------------DVIGRGV----------------SSVVRRCVH--ra----------------
--------------------TGHEFAVKIME--vtaerlspeqleev--------------------REATR
RETHILRQV--a-----------------------GHPHIITLIDSYESSS---------------------
------------------------------------------------------------------------
------------------------------------------------------------------------
-----------------------------------------------------------FMFLVFDLMRK--
------------GELFDYLTE--kv-----------------------------------------------
------------------------------------------------------------------------
------------------------------------------------------------------------
------------------------------------------------------------------------
------------------------------------------------------------------------
------------------------------------------------------------------------
------------------------------------------------------------------------
--ALSEKETRSIMRSLLEAVSFLHAN---------------------------------------------N
IVHRDL-----KPENILLDD----------------------------------------------------
------------------------------------------------------------------------
------------------------------------------------------------------------
------------------------------------------------------------------------
----------------------------------NMQIRLSDFGFSCHLEPGEKL-----------------
------------------------------------------------------------------------
------------------------------------------------------------------------
------------------------------------------------------------------------
------------------------------------------------------------------------
------------------------------------------------------------------------
------------------------------------------------------------------------
------------------------------------------------------------------------
-------------------------------RELCGTPGYLAPEILKC--smdeth----------------
--------PGYG-KEVDLWACGVILFTLLAG-----------------SPPFWH------------------
--------------------------------RRQILMLRMIMEG--qyqfsspewddrs------------
------------------------------------------------------------------------
--------------STVKDLISRLLQVDPEARLT--------------AEQALQHPFF
>CAMK_PIM1/38-290 PIM1_HUMAN PIM1 P11309
YQVG----------------PLLGSGG----------------FGSVYSGIR--vs----------------
--------------------DNLPVAIKHVE--kdrisdwgelpn----------------------GTRVP
MEVVLLKKV--ss----------------------GFSGVIRLLDWFERPD---------------------
------------------------------------------------------------------------
------------------------------------------------------------------------
-----------------------------------------------------------SFVLILERPEP--
v-----------QDLFDFITE--rg-----------------------------------------------
------------------------------------------------------------------------
------------------------------------------------------------------------
------------------------------------------------------------------------
------------------------------------------------------------------------
------------------------------------------------------------------------
------------------------------------------------------------------------
--ALQEELARSFFWQVLEAVRHCHNC---------------------------------------------G
VLHRDI-----KDENILIDL--n-------------------------------------------------
------------------------------------------------------------------------
------------------------------------------------------------------------
------------------------------------------------------------------------
----------------------------------RGELKLIDFGSGALLKDTVY------------------
------------------------------------------------------------------------
------------------------------------------------------------------------
------------------------------------------------------------------------
------------------------------------------------------------------------
------------------------------------------------------------------------
------------------------------------------------------------------------
------------------------------------------------------------------------
-------------------------------TDFDGTRVYSPPEWIRY------------------------
--------HRYHGRSAAVWSLGILLYDMVCG-----------------DIPFE-------------------
-------------------------------------HDEEIIRG--qvffrqrvs----------------
------------------------------------------------------------------------
--------------SECQHLIRWCLALRPSDRPT--------------FEEIQNHPWM
>CAMK_PIM2/32-286 PIM2_HUMAN PIM2 Q9P1W9
YRLG----------------PLLGKGG----------------FGTVFAGHR--lt----------------
--------------------DRLQVAIKVIP--rnrvlgwsplsd----------------------SVTCP
LEVALLWKV--gagg--------------------GHPGVIRLLDWFETQE---------------------
------------------------------------------------------------------------
------------------------------------------------------------------------
-----------------------------------------------------------GFMLVLERPLP--
a-----------QDLFDYITE--kg-----------------------------------------------
------------------------------------------------------------------------
------------------------------------------------------------------------
------------------------------------------------------------------------
------------------------------------------------------------------------
------------------------------------------------------------------------
------------------------------------------------------------------------
--PLGEGPSRCFFGQVVAAIQHCHSR---------------------------------------------G
VVHRDI-----KDENILIDL--r-------------------------------------------------
------------------------------------------------------------------------
------------------------------------------------------------------------
------------------------------------------------------------------------
----------------------------------RGCAKLIDFGSGALLHDEPY------------------
------------------------------------------------------------------------
------------------------------------------------------------------------
------------------------------------------------------------------------
------------------------------------------------------------------------
------------------------------------------------------------------------
------------------------------------------------------------------------
------------------------------------------------------------------------
-------------------------------TDFDGTRVYSPPEWISR------------------------
--------HQYHALPATVWSLGILLYDMVCG-----------------DIPFE-------------------
-------------------------------------RDQEILEA--elhfpahvs----------------
------------------------------------------------------------------------
--------------PDCCALIRRCLAPKPSSRPS--------------LEEILLDPWM
>CAMK_PIM3/40-293 PIM3_HUMAN PIM3 Q86V86
YQVG----------------AVLGSGG----------------FGTVYAGSR--ia----------------
--------------------DGLPVAVKHVV--kervtewgslg-----------------------GATVP
LEVVLLRKV--gaag--------------------GARGVIRLLDWFERPD---------------------
------------------------------------------------------------------------
------------------------------------------------------------------------
-----------------------------------------------------------GFLLVLERPEP--
a-----------QDLFDFITE--rg-----------------------------------------------
------------------------------------------------------------------------
------------------------------------------------------------------------
------------------------------------------------------------------------
------------------------------------------------------------------------
------------------------------------------------------------------------
------------------------------------------------------------------------
--ALDEPLARRFFAQVLAAVRHCHSC---------------------------------------------G
VVHRDI-----KDENLLVDL--r-------------------------------------------------
------------------------------------------------------------------------
------------------------------------------------------------------------
------------------------------------------------------------------------
----------------------------------SGELKLIDFGSGALLKDTVY------------------
------------------------------------------------------------------------
------------------------------------------------------------------------
------------------------------------------------------------------------
------------------------------------------------------------------------
------------------------------------------------------------------------
------------------------------------------------------------------------
------------------------------------------------------------------------
-------------------------------TDFDGTRVYSPPEWIRY------------------------
--------HRYHGRSATVWSLGVLLYDMVCG-----------------DIPFE-------------------
-------------------------------------QDEEILRG--rllfrrrvs----------------
------------------------------------------------------------------------
--------------PECQQLIRWCLSLRPSERPS--------------LDQIAAHPWM
>CAMK_PLK1/53-305 PLK1_HUMAN PLK1 P53350
YVRG----------------RFLGKGG----------------FAKCFEISD--ad----------------
--------------------TKEVFAGKIVP--kslllkphq-------------------------REKMS
MEISIHRSL--------------------------AHQHVVGFHGFFEDND---------------------
------------------------------------------------------------------------
------------------------------------------------------------------------
-----------------------------------------------------------FVFVVLELCRR--
------------RSLLELHKR--rk-----------------------------------------------
------------------------------------------------------------------------
------------------------------------------------------------------------
------------------------------------------------------------------------
------------------------------------------------------------------------
------------------------------------------------------------------------
------------------------------------------------------------------------
--ALTEPEARYYLRQIVLGCQYLHRN---------------------------------------------R
VIHRDL-----KLGNLFLNE----------------------------------------------------
------------------------------------------------------------------------
------------------------------------------------------------------------
------------------------------------------------------------------------
----------------------------------DLEVKIGDFGLATKVEYDGER--k--------------
------------------------------------------------------------------------
------------------------------------------------------------------------
------------------------------------------------------------------------
------------------------------------------------------------------------
------------------------------------------------------------------------
------------------------------------------------------------------------
------------------------------------------------------------------------
-------------------------------KTLCGTPNYIAPEVLSK------------------------
--------KGHS-FEVDVWSIGCIMYTLLVG-----------------KPPFET------------------
--------------------------------SCLKETYLRIKKN--eysipkhin----------------
------------------------------------------------------------------------
--------------PVAASLIQKMLQTDPTARPT--------------INELLNDEFF
>CAMK_PLK2/82-334 PLK2_HUMAN PLK2 Q9NYY3
YCRG----------------KVLGKGG----------------FAKCYEMTD--lt----------------
--------------------NNKVYAAKIIP--hsrvakphq-------------------------REKID
KEIELHRIL--------------------------HHKHVVQFYHYFEDKE---------------------
------------------------------------------------------------------------
------------------------------------------------------------------------
-----------------------------------------------------------NIYILLEYCSR--
------------RSMAHILKA--rk-----------------------------------------------
------------------------------------------------------------------------
------------------------------------------------------------------------
------------------------------------------------------------------------
------------------------------------------------------------------------
------------------------------------------------------------------------
------------------------------------------------------------------------
--VLTEPEVRYYLRQIVSGLKYLHEQ---------------------------------------------E
ILHRDL-----KLGNFFINE----------------------------------------------------
------------------------------------------------------------------------
------------------------------------------------------------------------
------------------------------------------------------------------------
----------------------------------AMELKVGDFGLAARLEPLEHR--r--------------
------------------------------------------------------------------------
------------------------------------------------------------------------
------------------------------------------------------------------------
------------------------------------------------------------------------
------------------------------------------------------------------------
------------------------------------------------------------------------
------------------------------------------------------------------------
-------------------------------RTICGTPNYLSPEVLNK------------------------
--------QGHG-CESDIWALGCVMYTMLLG-----------------RPPFET------------------
--------------------------------TNLKETYRCIREA--rytmpssll----------------
------------------------------------------------------------------------
--------------APAKHLIASMLSKNPEDRPS--------------LDDIIRHDFF
>CAMK_PLK3/62-314 PLK3_HUMAN PLK3 Q9H4B4
YLKG----------------RLLGKGG----------------FARCYEATD--te----------------
--------------------TGSAYAVKVIP--qsrvakphq-------------------------REKIL
NEIELHRDL--------------------------QHRHIVRFSHHFEDAD---------------------
------------------------------------------------------------------------
------------------------------------------------------------------------
-----------------------------------------------------------NIYIFLELCSR--
------------KSLAHIWKA--rh-----------------------------------------------
------------------------------------------------------------------------
------------------------------------------------------------------------
------------------------------------------------------------------------
------------------------------------------------------------------------
------------------------------------------------------------------------
------------------------------------------------------------------------
--TLLEPEVRYYLRQILSGLKYLHQR---------------------------------------------G
ILHRDL-----KLGNFFITE----------------------------------------------------
------------------------------------------------------------------------
------------------------------------------------------------------------
------------------------------------------------------------------------
----------------------------------NMELKVGDFGLAARLEPPEQR--k--------------
------------------------------------------------------------------------
------------------------------------------------------------------------
------------------------------------------------------------------------
------------------------------------------------------------------------
------------------------------------------------------------------------
------------------------------------------------------------------------
------------------------------------------------------------------------
-------------------------------KTICGTPNYVAPEVLLR------------------------
--------QGHG-PEADVWSLGCVMYTLLCG-----------------SPPFET------------------
--------------------------------ADLKETYRCIKQV--hytlpasls----------------
------------------------------------------------------------------------
--------------LPARQLLAAILRASPRDRPS--------------IDQILRHDFF
>CAMK_PLK4/12-265 PLK4_HUMAN PLK4 O00444
FKVG----------------NLLGKGS----------------FAGVYRAES--ih----------------
--------------------TGLEVAIKMID--kkamykagm-------------------------VQRVQ
NEVKIHCQL--------------------------KHPSILELYNYFEDSN---------------------
------------------------------------------------------------------------
------------------------------------------------------------------------
-----------------------------------------------------------YVYLVLEMCHN--
------------GEMNRYLKN--rvk----------------------------------------------
------------------------------------------------------------------------
------------------------------------------------------------------------
------------------------------------------------------------------------
------------------------------------------------------------------------
------------------------------------------------------------------------
------------------------------------------------------------------------
--PFSENEARHFMHQIITGMLYLHSH---------------------------------------------G
ILHRDL-----TLSNLLLTR----------------------------------------------------
------------------------------------------------------------------------
------------------------------------------------------------------------
------------------------------------------------------------------------
----------------------------------NMNIKIADFGLATQLKMPHEK--h--------------
------------------------------------------------------------------------
------------------------------------------------------------------------
------------------------------------------------------------------------
------------------------------------------------------------------------
------------------------------------------------------------------------
------------------------------------------------------------------------
------------------------------------------------------------------------
-------------------------------YTLCGTPNYISPEIATR------------------------
--------SAHG-LESDVWSLGCMFYTLLIG-----------------RPPFDT------------------
--------------------------------DTVKNTLNKVVLA--dyempsfls----------------
------------------------------------------------------------------------
--------------IEAKDLIHQLLRRNPADRLS--------------LSSVLDHPFM
>CAMK_PLK5/1-66 PLK5_HUMAN PLK5 Q496M5
------------------------------------------------------------------------
------------------------------------------------------------------------
------------------------------------------------------------------------
------------------------------------------------------------------------
------------------------------------------------------------------------
------------------------------------------------------------------------
------------------------------------------------------------------------
------------------------------------------------------------------------
------------------------------------------------------------------------
------------------------------------------------------------------------
------------------------------------------------------------------------
------------------------------------------------------------------------
------------------------------------------------------------------------
------------------------------------------------------------------------
------------------------------------------------------------------------
------------------------------------------------------------------------
------------------------------------------------------------------------
------------------------------------------------------------------------
------------------------------------------------------------------------
------------------------------------------------------------------------
------------------------------------------------------------------------
------------------------------------------------------------------------
------------------------------------------------------------------------
------------------------------------------------------------------------
------------------------------------------------------------------------
------------------------------------------------------------------------
------------------------------------------------------------------------
------------------------MYTVLTG-----------------TPPFMA------------------
--------------------------------SPLSEMYQNIREG--hypepahls----------------
------------------------------------------------------------------------
--------------ANARRLIVHLLAPNPAERPS--------------LDHLLQDDFF
>CAMK_PNCK/15-270 KCC1B_HUMAN PNCK Q6P2M8
YEIR----------------ERLGSGA----------------FSEVVLAQE--rg----------------
--------------------SAHLVALKCIP--kkalrgk---------------------------EALVE
NEIAVLRRI--------------------------SHPNIVALEDVHESPS---------------------
------------------------------------------------------------------------
------------------------------------------------------------------------
-----------------------------------------------------------HLYLAMELVTG--
------------GELFDRIME--rg-----------------------------------------------
------------------------------------------------------------------------
------------------------------------------------------------------------
------------------------------------------------------------------------
------------------------------------------------------------------------
------------------------------------------------------------------------
------------------------------------------------------------------------
--SYTEKDASHLVGQVLGAVSYLHSL---------------------------------------------G
IVHRDL-----KPENLLYAT--pfe-----------------------------------------------
------------------------------------------------------------------------
------------------------------------------------------------------------
------------------------------------------------------------------------
----------------------------------DSKIMVSDFGLSKIQAGNML------------------
------------------------------------------------------------------------
------------------------------------------------------------------------
------------------------------------------------------------------------
------------------------------------------------------------------------
------------------------------------------------------------------------
------------------------------------------------------------------------
------------------------------------------------------------------------
-------------------------------GTACGTPGYVAPELLEQ------------------------
--------KPYG-KAVDVWALGVISYILLCG-----------------YPPFYD------------------
--------------------------------ESDPELFSQILRA--syefdspfwddis------------
------------------------------------------------------------------------
--------------ESAKDFIRHLLERDPQKRFT--------------CQQALRHLWI
>CAMK_PRKAA1/27-279 AAPK1_HUMAN PRKAA1 Q13131
YILG----------------DTLGVGT----------------FGKVKVGKH--el----------------
--------------------TGHKVAVKILN--rqkirsldv-------------------------VGKIR
REIQNLKLF--------------------------RHPHIIKLYQVISTPS---------------------
------------------------------------------------------------------------
------------------------------------------------------------------------
-----------------------------------------------------------DIFMVMEYVSG--
------------GELFDYICK--ng-----------------------------------------------
------------------------------------------------------------------------
------------------------------------------------------------------------
------------------------------------------------------------------------
------------------------------------------------------------------------
------------------------------------------------------------------------
------------------------------------------------------------------------
--RLDEKESRRLFQQILSGVDYCHRH---------------------------------------------M
VVHRDL-----KPENVLLDA----------------------------------------------------
------------------------------------------------------------------------
------------------------------------------------------------------------
------------------------------------------------------------------------
----------------------------------HMNAKIADFGLSNMMSDGEFL-----------------
------------------------------------------------------------------------
------------------------------------------------------------------------
------------------------------------------------------------------------
------------------------------------------------------------------------
------------------------------------------------------------------------
------------------------------------------------------------------------
------------------------------------------------------------------------
-------------------------------RTSCGSPNYAAPEVISG------------------------
--------RLYAGPEVDIWSSGVILYALLCG-----------------TLPFDD------------------
--------------------------------DHVPTLFKKICDG--ifytpqyln----------------
------------------------------------------------------------------------
--------------PSVISLLKHMLQVDPMKRAT--------------IKDIREHEWF
>CAMK_PRKAA2/16-268 AAPK2_HUMAN PRKAA2 P54646
YVLG----------------DTLGVGT----------------FGKVKIGEH--ql----------------
--------------------TGHKVAVKILN--rqkirsldv-------------------------VGKIK
REIQNLKLF--------------------------RHPHIIKLYQVISTPT---------------------
------------------------------------------------------------------------
------------------------------------------------------------------------
-----------------------------------------------------------DFFMVMEYVSG--
------------GELFDYICK--hg-----------------------------------------------
------------------------------------------------------------------------
------------------------------------------------------------------------
------------------------------------------------------------------------
------------------------------------------------------------------------
------------------------------------------------------------------------
------------------------------------------------------------------------
--RVEEMEARRLFQQILSAVDYCHRH---------------------------------------------M
VVHRDL-----KPENVLLDA----------------------------------------------------
------------------------------------------------------------------------
------------------------------------------------------------------------
------------------------------------------------------------------------
----------------------------------HMNAKIADFGLSNMMSDGEFL-----------------
------------------------------------------------------------------------
------------------------------------------------------------------------
------------------------------------------------------------------------
------------------------------------------------------------------------
------------------------------------------------------------------------
------------------------------------------------------------------------
------------------------------------------------------------------------
-------------------------------RTSCGSPNYAAPEVISG------------------------
--------RLYAGPEVDIWSCGVILYALLCG-----------------TLPFDD------------------
--------------------------------EHVPTLFKKIRGG--vfyipeyln----------------
------------------------------------------------------------------------
--------------RSVATLLMHMLQVDPLKRAT--------------IKDIREHEWF
>CAMK_PRKD1/583-839 KPCD1_HUMAN PRKD1 Q15139
IFPD----------------EVLGSGQ----------------FGIVYGGKH--rk----------------
--------------------TGRDVAIKIID--klrfptkq--------------------------ESQLR
NEVAILQNL--------------------------HHPGVVNLECMFETPE---------------------
------------------------------------------------------------------------
------------------------------------------------------------------------
-----------------------------------------------------------RVFVVMEKLH---
------------GDMLEMILS--sekg---------------------------------------------
------------------------------------------------------------------------
------------------------------------------------------------------------
------------------------------------------------------------------------
------------------------------------------------------------------------
------------------------------------------------------------------------
------------------------------------------------------------------------
--RLPEHITKFLITQILVALRHLHFK---------------------------------------------N
IVHCDL-----KPENVLLAS--adp-----------------------------------------------
------------------------------------------------------------------------
------------------------------------------------------------------------
------------------------------------------------------------------------
----------------------------------FPQVKLCDFGFARIIGEKSFR-----------------
------------------------------------------------------------------------
------------------------------------------------------------------------
------------------------------------------------------------------------
------------------------------------------------------------------------
------------------------------------------------------------------------
------------------------------------------------------------------------
------------------------------------------------------------------------
-------------------------------RSVVGTPAYLAPEVLRN------------------------
--------KGYN-RSLDMWSVGVIIYVSLSG-----------------TFPFNE------------------
----------------------------------DEDIHDQIQNA--afmyppnpwkeis------------
------------------------------------------------------------------------
--------------HEAIDLINNLLQVKMRKRYS--------------VDKTLSHPWL
>CAMK_PRKD2/551-807 KPCD2_HUMAN PRKD2 Q9BZL6
IFPD----------------EVLGSGQ----------------FGVVYGGKH--rk----------------
--------------------TGRDVAVKVID--klrfptkq--------------------------ESQLR
NEVAILQSL--------------------------RHPGIVNLECMFETPE---------------------
------------------------------------------------------------------------
------------------------------------------------------------------------
-----------------------------------------------------------KVFVVMEKLH---
------------GDMLEMILS--sekg---------------------------------------------
------------------------------------------------------------------------
------------------------------------------------------------------------
------------------------------------------------------------------------
------------------------------------------------------------------------
------------------------------------------------------------------------
------------------------------------------------------------------------
--RLPERLTKFLITQILVALRHLHFK---------------------------------------------N
IVHCDL-----KPENVLLAS--adp-----------------------------------------------
------------------------------------------------------------------------
------------------------------------------------------------------------
------------------------------------------------------------------------
----------------------------------FPQVKLCDFGFARIIGEKSFR-----------------
------------------------------------------------------------------------
------------------------------------------------------------------------
------------------------------------------------------------------------
------------------------------------------------------------------------
------------------------------------------------------------------------
------------------------------------------------------------------------
------------------------------------------------------------------------
-------------------------------RSVVGTPAYLAPEVLLN------------------------
--------QGYN-RSLDMWSVGVIMYVSLSG-----------------TFPFNE------------------
----------------------------------DEDINDQIQNA--afmypaspwshis------------
------------------------------------------------------------------------
--------------AGAIDLINNLLQVKMRKRYS--------------VDKSLSHPWL
>CAMK_PRKD3/576-832 KPCD3_HUMAN PRKD3 O94806
IFAD----------------EVLGSGQ----------------FGIVYGGKH--rk----------------
--------------------TGRDVAIKVID--kmrfptkq--------------------------ESQLR
NEVAILQNL--------------------------HHPGIVNLECMFETPE---------------------
------------------------------------------------------------------------
------------------------------------------------------------------------
-----------------------------------------------------------RVFVVMEKLH---
------------GDMLEMILS--seks---------------------------------------------
------------------------------------------------------------------------
------------------------------------------------------------------------
------------------------------------------------------------------------
------------------------------------------------------------------------
------------------------------------------------------------------------
------------------------------------------------------------------------
--RLPERITKFMVTQILVALRNLHFK---------------------------------------------N
IVHCDL-----KPENVLLAS--aep-----------------------------------------------
------------------------------------------------------------------------
------------------------------------------------------------------------
------------------------------------------------------------------------
----------------------------------FPQVKLCDFGFARIIGEKSFR-----------------
------------------------------------------------------------------------
------------------------------------------------------------------------
------------------------------------------------------------------------
------------------------------------------------------------------------
------------------------------------------------------------------------
------------------------------------------------------------------------
------------------------------------------------------------------------
-------------------------------RSVVGTPAYLAPEVLRS------------------------
--------KGYN-RSLDMWSVGVIIYVSLSG-----------------TFPFNE------------------
----------------------------------DEDINDQIQNA--afmyppnpwreis------------
------------------------------------------------------------------------
--------------GEAIDLINNLLQVKMRKRYS--------------VDKSLSHPWL
>CAMK_PSKH1/98-355 KPSH1_HUMAN PSKH1 P11801
YDIK----------------ALIGRGS----------------FSRVVRVEH--ra----------------
--------------------TRQPYAIKMIE--tkyreg----------------------------REVCE
SELRVLRRV--------------------------RHANIIQLVEVFETQE---------------------
------------------------------------------------------------------------
------------------------------------------------------------------------
-----------------------------------------------------------RVYMVMELATG--
------------GELFDRIIA--kg-----------------------------------------------
------------------------------------------------------------------------
------------------------------------------------------------------------
------------------------------------------------------------------------
------------------------------------------------------------------------
------------------------------------------------------------------------
------------------------------------------------------------------------
--SFTERDATRVLQMVLDGVRYLHAL---------------------------------------------G
ITHRDL-----KPENLLYYH--pgt-----------------------------------------------
------------------------------------------------------------------------
------------------------------------------------------------------------
------------------------------------------------------------------------
----------------------------------DSKIIITDFGLASARKKGDDC--lm-------------
------------------------------------------------------------------------
------------------------------------------------------------------------
------------------------------------------------------------------------
------------------------------------------------------------------------
------------------------------------------------------------------------
------------------------------------------------------------------------
------------------------------------------------------------------------
-------------------------------KTTCGTPEYIAPEVLVR------------------------
--------KPYT-NSVDMWALGVIAYILLSG-----------------TMPFED------------------
--------------------------------DNRTRLYRQILRG--kysysgepwpsvs------------
------------------------------------------------------------------------
--------------NLAKDFIDRLLTVDPGARMT--------------ALQALRHPWV
>CAMK_PSKH2/63-320 KPSH2_HUMAN PSKH2 Q96QS6
YDIK----------------ALIGTGS----------------FSRVVRVEQ--kt----------------
--------------------TKKPFAIKVME--trereg----------------------------REACV
SELSVLRRV--------------------------SHRYIVQLMEIFETED---------------------
------------------------------------------------------------------------
------------------------------------------------------------------------
-----------------------------------------------------------QVYMVMELATG--
------------GELFDRLIA--qg-----------------------------------------------
------------------------------------------------------------------------
------------------------------------------------------------------------
------------------------------------------------------------------------
------------------------------------------------------------------------
------------------------------------------------------------------------
------------------------------------------------------------------------
--SFTERDAVRILQMVADGIRYLHAL---------------------------------------------Q
ITHRNL-----KPENLLYYH--pge-----------------------------------------------
------------------------------------------------------------------------
------------------------------------------------------------------------
------------------------------------------------------------------------
----------------------------------ESKILITDFGLAYSGKKSGDW--tm-------------
------------------------------------------------------------------------
------------------------------------------------------------------------
------------------------------------------------------------------------
------------------------------------------------------------------------
------------------------------------------------------------------------
------------------------------------------------------------------------
------------------------------------------------------------------------
-------------------------------KTLCGTPEYIAPEVLLR------------------------
--------KPYT-SAVDMWALGVITYALLSG-----------------FLPFDD------------------
--------------------------------ESQTRLYRKILKG--kynytgepwpsis------------
------------------------------------------------------------------------
--------------HLAKDFIDKLLILEAGHRMS--------------AGQALDHPWV
>CAMK_RPS6KA1_2/418-675 KS6A1_HUMAN RPS6KA1 Q15418
YVVK----------------ETIGVGS----------------YSECKRCVH--ka----------------
--------------------TNMEYAVKVID--ks--------------------------------KRDPS
EEIEILLRY--g-----------------------QHPNIITLKDVYDDGK---------------------
------------------------------------------------------------------------
------------------------------------------------------------------------
-----------------------------------------------------------HVYLVTELMRG--
------------GELLDKILR--qk-----------------------------------------------
------------------------------------------------------------------------
------------------------------------------------------------------------
------------------------------------------------------------------------
------------------------------------------------------------------------
------------------------------------------------------------------------
------------------------------------------------------------------------
--FFSEREASFVLHTIGKTVEYLHSQ---------------------------------------------G
VVHRDL-----KPSNILYVD--esgn----------------------------------------------
------------------------------------------------------------------------
------------------------------------------------------------------------
------------------------------------------------------------------------
----------------------------------PECLRICDFGFAKQLRAENGL--l--------------
------------------------------------------------------------------------
------------------------------------------------------------------------
------------------------------------------------------------------------
------------------------------------------------------------------------
------------------------------------------------------------------------
------------------------------------------------------------------------
------------------------------------------------------------------------
-------------------------------MTPCYTANFVAPEVLKR------------------------
--------QGYD-EGCDIWSLGILLYTMLAG-----------------YTPFAN--gps-------------
--------------------------------DTPEEILTRIGSG--kftlsggnwntvs------------
------------------------------------------------------------------------
--------------ETAKDLVSKMLHVDPHQRLT--------------AKQVLQHPWV
>CAMK_RPS6KA2_2/415-672 KS6A2_HUMAN RPS6KA2 Q15349
YEIK----------------EDIGVGS----------------YSVCKRCVH--ka----------------
--------------------TDTEYAVKIID--ks--------------------------------KRDPS
EEIEILLRY--g-----------------------QHPNIITLKDVYDDGK---------------------
------------------------------------------------------------------------
------------------------------------------------------------------------
-----------------------------------------------------------FVYLVMELMRG--
------------GELLDRILR--qr-----------------------------------------------
------------------------------------------------------------------------
------------------------------------------------------------------------
------------------------------------------------------------------------
------------------------------------------------------------------------
------------------------------------------------------------------------
------------------------------------------------------------------------
--YFSEREASDVLCTITKTMDYLHSQ---------------------------------------------G
VVHRDL-----KPSNILYRD--esgs----------------------------------------------
------------------------------------------------------------------------
------------------------------------------------------------------------
------------------------------------------------------------------------
----------------------------------PESIRVCDFGFAKQLRAGNGL--l--------------
------------------------------------------------------------------------
------------------------------------------------------------------------
------------------------------------------------------------------------
------------------------------------------------------------------------
------------------------------------------------------------------------
------------------------------------------------------------------------
------------------------------------------------------------------------
-------------------------------MTPCYTANFVAPEVLKR------------------------
--------QGYD-AACDIWSLGILLYTMLAG-----------------FTPFAN--gpd-------------
--------------------------------DTPEEILARIGSG--kyalsggnwdsis------------
------------------------------------------------------------------------
--------------DAAKDVVSKMLHVDPHQRLT--------------AMQVLKHPWV
>CAMK_RPS6KA3_2/422-679 KS6A3_HUMAN RPS6KA3 P51812
YEVK----------------EDIGVGS----------------YSVCKRCIH--ka----------------
--------------------TNMEFAVKIID--ks--------------------------------KRDPT
EEIEILLRY--g-----------------------QHPNIITLKDVYDDGK---------------------
------------------------------------------------------------------------
------------------------------------------------------------------------
-----------------------------------------------------------YVYVVTELMKG--
------------GELLDKILR--qk-----------------------------------------------
------------------------------------------------------------------------
------------------------------------------------------------------------
------------------------------------------------------------------------
------------------------------------------------------------------------
------------------------------------------------------------------------
------------------------------------------------------------------------
--FFSEREASAVLFTITKTVEYLHAQ---------------------------------------------G
VVHRDL-----KPSNILYVD--esgn----------------------------------------------
------------------------------------------------------------------------
------------------------------------------------------------------------
------------------------------------------------------------------------
----------------------------------PESIRICDFGFAKQLRAENGL--l--------------
------------------------------------------------------------------------
------------------------------------------------------------------------
------------------------------------------------------------------------
------------------------------------------------------------------------
------------------------------------------------------------------------
------------------------------------------------------------------------
------------------------------------------------------------------------
-------------------------------MTPCYTANFVAPEVLKR------------------------
--------QGYD-AACDIWSLGVLLYTMLTG-----------------YTPFAN--gpd-------------
--------------------------------DTPEEILARIGSG--kfslsggywnsvs------------
------------------------------------------------------------------------
--------------DTAKDLVSKMLHVDPHQRLT--------------AALVLRHPWI
>CAMK_RPS6KA4_2/408-674 KS6A4_HUMAN RPS6KA4 O75676
YELD--lre-----------PALGQGS----------------FSVCRRCRQ--rq----------------
--------------------SGQEFAVKILS--rrl-------------------------------EANTQ
REVAALRLC--q-----------------------SHPNVVNLHEVHHDQL---------------------
------------------------------------------------------------------------
------------------------------------------------------------------------
-----------------------------------------------------------HTYLVLELLRG--
------------GELLEHIRK--kr-----------------------------------------------
------------------------------------------------------------------------
------------------------------------------------------------------------
------------------------------------------------------------------------
------------------------------------------------------------------------
------------------------------------------------------------------------
------------------------------------------------------------------------
--HFSESEASQILRSLVSAVSFMHEE--a------------------------------------------G
VVHRDL-----KPENILYAD--dtp-----------------------------------------------
------------------------------------------------------------------------
------------------------------------------------------------------------
------------------------------------------------------------------------
----------------------------------GAPVKIIDFGFARLRPQSPGV--pm-------------
------------------------------------------------------------------------
------------------------------------------------------------------------
------------------------------------------------------------------------
------------------------------------------------------------------------
------------------------------------------------------------------------
------------------------------------------------------------------------
------------------------------------------------------------------------
-------------------------------QTPCFTLQYAAPELLAQ------------------------
--------QGYD-ESCDLWSLGVILYMMLSG-----------------QVPFQG--asgqggq---------
--------------------------------SQAAEIMCKIREG--rfsldgeawqgvs------------
------------------------------------------------------------------------
--------------EEAKELVRGLLTVDPAKRLK--------------LEGLRGSSWL
>CAMK_RPS6KA5_2/423-687 KS6A5_HUMAN RPS6KA5 O75582
YDLD--lkd-----------KPLGEGS----------------FSICRKCVH--kk----------------
--------------------SNQAFAVKIIS--krm-------------------------------EANTQ
KEITALKLC--e-----------------------GHPNIVKLHEVFHDQL---------------------
------------------------------------------------------------------------
------------------------------------------------------------------------
-----------------------------------------------------------HTFLVMELLNG--
------------GELFERIKK--kk-----------------------------------------------
------------------------------------------------------------------------
------------------------------------------------------------------------
------------------------------------------------------------------------
------------------------------------------------------------------------
------------------------------------------------------------------------
------------------------------------------------------------------------
--HFSETEASYIMRKLVSAVSHMHDV---------------------------------------------G
VVHRDL-----KPENLLFTD--end-----------------------------------------------
------------------------------------------------------------------------
------------------------------------------------------------------------
------------------------------------------------------------------------
----------------------------------NLEIKIIDFGFARLKPPDNQP--l--------------
------------------------------------------------------------------------
------------------------------------------------------------------------
------------------------------------------------------------------------
------------------------------------------------------------------------
------------------------------------------------------------------------
------------------------------------------------------------------------
------------------------------------------------------------------------
-------------------------------KTPCFTLHYAAPELLNQ------------------------
--------NGYD-ESCDLWSLGVILYTMLSG-----------------QVPFQS--hdrsltc---------
--------------------------------TSAVEIMKKIKKG--dfsfegeawknvs------------
------------------------------------------------------------------------
--------------QEAKDLIQGLLTVDPNKRLK--------------MSGLRYNEWL
>CAMK_RPS6KA6_2/426-683 KS6A6_HUMAN RPS6KA6 Q9UK32
YELK----------------EDIGVGS----------------YSVCKRCIH--at----------------
--------------------TNMEFAVKIID--ks--------------------------------KRDPS
EEIEILMRY--g-----------------------QHPNIITLKDVFDDGR---------------------
------------------------------------------------------------------------
------------------------------------------------------------------------
-----------------------------------------------------------YVYLVTDLMKG--
------------GELLDRILK--qk-----------------------------------------------
------------------------------------------------------------------------
------------------------------------------------------------------------
------------------------------------------------------------------------
------------------------------------------------------------------------
------------------------------------------------------------------------
------------------------------------------------------------------------
--CFSEREASDILYVISKTVDYLHCQ---------------------------------------------G
VVHRDL-----KPSNILYMD--esas----------------------------------------------
------------------------------------------------------------------------
------------------------------------------------------------------------
------------------------------------------------------------------------
----------------------------------ADSIRICDFGFAKQLRGENGL--l--------------
------------------------------------------------------------------------
------------------------------------------------------------------------
------------------------------------------------------------------------
------------------------------------------------------------------------
------------------------------------------------------------------------
------------------------------------------------------------------------
------------------------------------------------------------------------
-------------------------------LTPCYTANFVAPEVLMQ------------------------
--------QGYD-AACDIWSLGVLFYTMLAG-----------------YTPFAN--gpn-------------
--------------------------------DTPEEILLRIGNG--kfslsggnwdnis------------
------------------------------------------------------------------------
--------------DGAKDLLSHMLHMDPHQRYT--------------AEQILKHSWI
>CAMK_SIK1/27-278 SIK1_HUMAN SIK1 P57059
YDIE----------------RTLGKGN----------------FAVVKLARH--rv----------------
--------------------TKTQVAIKIID--ktrldssn--------------------------LEKIY
REVQLMKLL--------------------------NHPHIIKLYQVMETKD---------------------
------------------------------------------------------------------------
------------------------------------------------------------------------
-----------------------------------------------------------MLYIVTEFAKN--
------------GEMFDYLTS--ng-----------------------------------------------
------------------------------------------------------------------------
------------------------------------------------------------------------
------------------------------------------------------------------------
------------------------------------------------------------------------
------------------------------------------------------------------------
------------------------------------------------------------------------
--HLSENEARKKFWQILSAVEYCHDH---------------------------------------------H
IVHRDL-----KTENLLLDG----------------------------------------------------
------------------------------------------------------------------------
------------------------------------------------------------------------
------------------------------------------------------------------------
----------------------------------NMDIKLADFGFGNFYKSGEPL-----------------
------------------------------------------------------------------------
------------------------------------------------------------------------
------------------------------------------------------------------------
------------------------------------------------------------------------
------------------------------------------------------------------------
------------------------------------------------------------------------
------------------------------------------------------------------------
-------------------------------STWCGSPPYAAPEVFEG------------------------
--------KEYEGPQLDIWSLGVVLYVLVCG-----------------SLPFDG------------------
--------------------------------PNLPTLRQRVLEG--rfripffms----------------
------------------------------------------------------------------------
--------------QDCESLIRRMLVVDPARRIT--------------IAQIRQHRWM
>CAMK_SIK1B/27-278 SIK1B_HUMAN SIK1B A0A0B4J2F2
YDIE----------------RTLGKGN----------------FAVVKLARH--rv----------------
--------------------TKTQVAIKIID--ktrldssn--------------------------LEKIY
REVQLMKLL--------------------------NHPHIIKLYQVMETKD---------------------
------------------------------------------------------------------------
------------------------------------------------------------------------
-----------------------------------------------------------MLYIVTEFAKN--
------------GEMFDYLTS--ng-----------------------------------------------
------------------------------------------------------------------------
------------------------------------------------------------------------
------------------------------------------------------------------------
------------------------------------------------------------------------
------------------------------------------------------------------------
------------------------------------------------------------------------
--HLSENEARKKFWQILSAVEYCHDH---------------------------------------------H
IVHRDL-----KTENLLLDG----------------------------------------------------
------------------------------------------------------------------------
------------------------------------------------------------------------
------------------------------------------------------------------------
----------------------------------NMDIKLADFGFGNFYKSGEPL-----------------
------------------------------------------------------------------------
------------------------------------------------------------------------
------------------------------------------------------------------------
------------------------------------------------------------------------
------------------------------------------------------------------------
------------------------------------------------------------------------
------------------------------------------------------------------------
-------------------------------STWCGSPPYAAPEVFEG------------------------
--------KEYEGPQLDIWSLGVVLYVLVCG-----------------SLPFDG------------------
--------------------------------PNLPTLRQRVLEG--rfripffms----------------
------------------------------------------------------------------------
--------------QDCESLIRRMLVVDPARRIT--------------IAQIRQHRWM
>CAMK_SIK2/20-271 SIK2_HUMAN SIK2 Q9H0K1
YDIE----------------GTLGKGN----------------FAVVKLGRH--ri----------------
--------------------TKTEVAIKIID--ksqldavn--------------------------LEKIY
REVQIMKML--------------------------DHPHIIKLYQVMETKS---------------------
------------------------------------------------------------------------
------------------------------------------------------------------------
-----------------------------------------------------------MLYLVTEYAKN--
------------GEIFDYLAN--hg-----------------------------------------------
------------------------------------------------------------------------
------------------------------------------------------------------------
------------------------------------------------------------------------
------------------------------------------------------------------------
------------------------------------------------------------------------
------------------------------------------------------------------------
--RLNESEARRKFWQILSAVDYCHGR---------------------------------------------K
IVHRDL-----KAENLLLDN----------------------------------------------------
------------------------------------------------------------------------
------------------------------------------------------------------------
------------------------------------------------------------------------
----------------------------------NMNIKIADFGFGNFFKSGELL-----------------
------------------------------------------------------------------------
------------------------------------------------------------------------
------------------------------------------------------------------------
------------------------------------------------------------------------
------------------------------------------------------------------------
------------------------------------------------------------------------
------------------------------------------------------------------------
-------------------------------ATWCGSPPYAAPEVFEG------------------------
--------QQYEGPQLDIWSMGVVLYVLVCG-----------------ALPFDG------------------
--------------------------------PTLPILRQRVLEG--rfripyfms----------------
------------------------------------------------------------------------
--------------EDCEHLIRRMLVLDPSKRLT--------------IAQIKEHKWM
>CAMK_SIK3/66-317 SIK3_HUMAN SIK3 Q9Y2K2
YEID----------------RTIGKGN----------------FAVVKRATH--lv----------------
--------------------TKAKVAIKIID--ktqldeen--------------------------LKKIF
REVQIMKML--------------------------CHPHIIRLYQVMETER---------------------
------------------------------------------------------------------------
------------------------------------------------------------------------
-----------------------------------------------------------MIYLVTEYASG--
------------GEIFDHLVA--hg-----------------------------------------------
------------------------------------------------------------------------
------------------------------------------------------------------------
------------------------------------------------------------------------
------------------------------------------------------------------------
------------------------------------------------------------------------
------------------------------------------------------------------------
--RMAEKEARRKFKQIVTAVYFCHCR---------------------------------------------N
IVHRDL-----KAENLLLDA----------------------------------------------------
------------------------------------------------------------------------
------------------------------------------------------------------------
------------------------------------------------------------------------
----------------------------------NLNIKIADFGFSNLFTPGQLL-----------------
------------------------------------------------------------------------
------------------------------------------------------------------------
------------------------------------------------------------------------
------------------------------------------------------------------------
------------------------------------------------------------------------
------------------------------------------------------------------------
------------------------------------------------------------------------
-------------------------------KTWCGSPPYAAPELFEG------------------------
--------KEYDGPKVDIWSLGVVLYVLVCG-----------------ALPFDG------------------
--------------------------------STLQNLRARVLSG--kfripffms----------------
------------------------------------------------------------------------
--------------TECEHLIRHMLVLDPNKRLS--------------MEQICKHKWM
>CAMK_SNRK/16-269 SNRK_HUMAN SNRK Q9NRH2
YDLD----------------KTLGRGH----------------FAVVKLARH--vf----------------
--------------------TGEKVAVKVID--ktkldtla--------------------------TGHLF
QEVRCMKLV--------------------------QHPNIVRLYEVIDTQT---------------------
------------------------------------------------------------------------
------------------------------------------------------------------------
-----------------------------------------------------------KLYLILELGDG--
------------GDMFDYIMK--hee----------------------------------------------
------------------------------------------------------------------------
------------------------------------------------------------------------
------------------------------------------------------------------------
------------------------------------------------------------------------
------------------------------------------------------------------------
------------------------------------------------------------------------
--GLNEDLAKKYFAQIVHAISYCHKL---------------------------------------------H
VVHRDL-----KPENVVFFE--k-------------------------------------------------
------------------------------------------------------------------------
------------------------------------------------------------------------
------------------------------------------------------------------------
----------------------------------QGLVKLTDFGFSNKFQPGKKL-----------------
------------------------------------------------------------------------
------------------------------------------------------------------------
------------------------------------------------------------------------
------------------------------------------------------------------------
------------------------------------------------------------------------
------------------------------------------------------------------------
------------------------------------------------------------------------
-------------------------------TTSCGSLAYSAPEILLG------------------------
--------DEYDAPAVDIWSLGVILFMLVCG-----------------QPPFQE------------------
--------------------------------ANDSETLTMIMDC--kytvpshvs----------------
------------------------------------------------------------------------
--------------KECKDLITRMLQRDPKRRAS--------------LEEIENHPWL
>CAMK_SPEG_1/1601-1854 SPEG_HUMAN SPEG Q15772
YDIH----------------QEIGRGA----------------FSYLRRIVE--rs----------------
--------------------SGLEFAAKFIP--sqakp-----------------------------KASAR
REARLLARL--------------------------QHDCVLYFHEAFERRR---------------------
------------------------------------------------------------------------
------------------------------------------------------------------------
-----------------------------------------------------------GLVIVTELCT---
------------EELLERIAR--kp-----------------------------------------------
------------------------------------------------------------------------
------------------------------------------------------------------------
------------------------------------------------------------------------
------------------------------------------------------------------------
------------------------------------------------------------------------
------------------------------------------------------------------------
--TVCESEIRAYMRQVLEGIHYLHQS---------------------------------------------H
VLHLDV-----KPENLLVWD--gaag----------------------------------------------
------------------------------------------------------------------------
------------------------------------------------------------------------
------------------------------------------------------------------------
----------------------------------EQQVRICDFGNAQELTPGEPQ-----------------
------------------------------------------------------------------------
------------------------------------------------------------------------
------------------------------------------------------------------------
------------------------------------------------------------------------
------------------------------------------------------------------------
------------------------------------------------------------------------
------------------------------------------------------------------------
-------------------------------YCQYGTPEFVAPEIVNQ------------------------
--------SPVS-GVTDIWPVGVVAFLCLTG-----------------ISPFVG------------------
--------------------------------ENDRTTLMNIRNY--nvafeettflsls------------
------------------------------------------------------------------------
--------------REARGFLIKVLVQ-DRLRPT--------------AEETLEHPWF
>CAMK_SPEG_2/2966-3218 SPEG_HUMAN SPEG Q15772
YTFL----------------EEKARGR----------------FGVVRACRE--na----------------
--------------------TGRTFVAKIVP--yaaeg-----------------------------KRRVL
QEYEVLRTL--------------------------HHERIMSLHEAYITPR---------------------
------------------------------------------------------------------------
------------------------------------------------------------------------
-----------------------------------------------------------YLVLIAESCGN--
------------RELLCGLSD--rf-----------------------------------------------
------------------------------------------------------------------------
------------------------------------------------------------------------
------------------------------------------------------------------------
------------------------------------------------------------------------
------------------------------------------------------------------------
------------------------------------------------------------------------
--RYSEDDVATYMVQLLQGLDYLHGH---------------------------------------------H
VLHLDI-----KPDNLLLAP----------------------------------------------------
------------------------------------------------------------------------
------------------------------------------------------------------------
------------------------------------------------------------------------
----------------------------------DNALKIVDFGSAQPYNPQALR--pl-------------
------------------------------------------------------------------------
------------------------------------------------------------------------
------------------------------------------------------------------------
------------------------------------------------------------------------
------------------------------------------------------------------------
------------------------------------------------------------------------
------------------------------------------------------------------------
-------------------------------GHRTGTLEFMAPEMVKG------------------------
--------EPIG-SATDIWGAGVLTYIMLSG-----------------RSPFYE------------------
--------------------------------PDPQETEARIVGG--rfdafqlypnts-------------
------------------------------------------------------------------------
--------------QSATLFLRKVLSVHPWSRPS--------------LQDCLAHPWL
>CAMK_STK11/49-309 STK11_HUMAN STK11 Q15831
YLMG----------------DLLGEGS----------------YGKVKEVLD--se----------------
--------------------TLCRRAVKILK--kkklrripng------------------------EANVK
KEIQLLRRL--------------------------RHKNVIQLVDVLYNEE--kq-----------------
------------------------------------------------------------------------
------------------------------------------------------------------------
-----------------------------------------------------------KMYMVMEYCV---
------------CGMQEMLDS--vpek---------------------------------------------
------------------------------------------------------------------------
------------------------------------------------------------------------
------------------------------------------------------------------------
------------------------------------------------------------------------
------------------------------------------------------------------------
------------------------------------------------------------------------
--RFPVCQAHGYFCQLIDGLEYLHSQ---------------------------------------------G
IVHKDI-----KPGNLLLTT----------------------------------------------------
------------------------------------------------------------------------
------------------------------------------------------------------------
------------------------------------------------------------------------
----------------------------------GGTLKISDLGVAEALHPFAAD--dtc------------
------------------------------------------------------------------------
------------------------------------------------------------------------
------------------------------------------------------------------------
------------------------------------------------------------------------
------------------------------------------------------------------------
------------------------------------------------------------------------
------------------------------------------------------------------------
-------------------------------RTSQGSPAFQPPEIANG--l---------------------
--------DTFSGFKVDIWSAGVTLYNITTG-----------------LYPFEG------------------
--------------------------------DNIYKLFENIGKG--syaipgdcg----------------
------------------------------------------------------------------------
--------------PPLSDLLKGMLEYEPAKRFS--------------IRQIRQHSWF
>CAMK_STK17A/59-321 ST17A_HUMAN STK17A Q9UEE5
YSLC--pg------------RELGRGK----------------FAVVRKCIK--kd----------------
--------------------SGKEFAAKFMR--krrkgqdc--------------------------RMEII
HEIAVLELA--q-----------------------DNPWVINLHEVYETAS---------------------
------------------------------------------------------------------------
------------------------------------------------------------------------
-----------------------------------------------------------EMILVLEYAAG--
------------GEIFDQCVA--dree---------------------------------------------
------------------------------------------------------------------------
------------------------------------------------------------------------
------------------------------------------------------------------------
------------------------------------------------------------------------
------------------------------------------------------------------------
------------------------------------------------------------------------
--AFKEKDVQRLMRQILEGVHFLHTR---------------------------------------------D
VVHLDL-----KPQNILLTS--esp-----------------------------------------------
------------------------------------------------------------------------
------------------------------------------------------------------------
------------------------------------------------------------------------
----------------------------------LGDIKIVDFGLSRILKNSEEL-----------------
------------------------------------------------------------------------
------------------------------------------------------------------------
------------------------------------------------------------------------
------------------------------------------------------------------------
------------------------------------------------------------------------
------------------------------------------------------------------------
------------------------------------------------------------------------
-------------------------------REIMGTPEYVAPEILSY------------------------
--------DPIS-MATDMWSIGVLTYVMLTG-----------------ISPFLG------------------
--------------------------------NDKQETFLNISQM--nlsyseeefdvls------------
------------------------------------------------------------------------
--------------ESAVDFIRTLLVKKPEDRAT--------------AEECLKHPWL
>CAMK_STK17B/32-293 ST17B_HUMAN STK17B O94768
YILT--s-------------KELGRGK----------------FAVVRQCIS--ks----------------
--------------------TGQEYAAKFLK--krrrgqdc--------------------------RAEIL
HEIAVLELA--k-----------------------SCPRVINLHEVYENTS---------------------
------------------------------------------------------------------------
------------------------------------------------------------------------
-----------------------------------------------------------EIILILEYAAG--
------------GEIFSLCLP--elae---------------------------------------------
------------------------------------------------------------------------
------------------------------------------------------------------------
------------------------------------------------------------------------
------------------------------------------------------------------------
------------------------------------------------------------------------
------------------------------------------------------------------------
--MVSENDVIRLIKQILEGVYYLHQN---------------------------------------------N
IVHLDL-----KPQNILLSS--iyp-----------------------------------------------
------------------------------------------------------------------------
------------------------------------------------------------------------
------------------------------------------------------------------------
----------------------------------LGDIKIVDFGMSRKIGHACEL-----------------
------------------------------------------------------------------------
------------------------------------------------------------------------
------------------------------------------------------------------------
------------------------------------------------------------------------
------------------------------------------------------------------------
------------------------------------------------------------------------
------------------------------------------------------------------------
-------------------------------REIMGTPEYLAPEILNY------------------------
--------DPIT-TATDMWNIGIIAYMLLTH-----------------TSPFVG------------------
--------------------------------EDNQETYLNISQV--nvdyseetfssvs------------
------------------------------------------------------------------------
--------------QLATDFIQSLLVKNPEKRPT--------------AEICLSHSWL
>CAMK_STK33/116-381 STK33_HUMAN STK33 Q9BYT3
YTFG----------------RILGKGS----------------FGIVIEATD--ke----------------
--------------------TETKWAIKKVN--kekagssa--------------------------VKLLE
REVNILKSV--------------------------KHEHIIHLEQVFETPK---------------------
------------------------------------------------------------------------
------------------------------------------------------------------------
-----------------------------------------------------------KMYLVMELCED--
------------GELKEILDR--kg-----------------------------------------------
------------------------------------------------------------------------
------------------------------------------------------------------------
------------------------------------------------------------------------
------------------------------------------------------------------------
------------------------------------------------------------------------
------------------------------------------------------------------------
--HFSENETRWIIQSLASAIAYLHNN---------------------------------------------D
IVHRDL-----KLENIMVKS--sliddnnei-----------------------------------------
------------------------------------------------------------------------
------------------------------------------------------------------------
------------------------------------------------------------------------
----------------------------------NLNIKVTDFGLAVKKQSRSEA--ml-------------
------------------------------------------------------------------------
------------------------------------------------------------------------
------------------------------------------------------------------------
------------------------------------------------------------------------
------------------------------------------------------------------------
------------------------------------------------------------------------
------------------------------------------------------------------------
-------------------------------QATCGTPIYMAPEVISA------------------------
--------HDYS-QQCDIWSIGVVMYMLLRG-----------------EPPFLA------------------
--------------------------------SSEEKLFELIRKG--elhfenavwnsis------------
------------------------------------------------------------------------
--------------DCAKSVLKQLMKVDPAHRIT--------------AKELLDNQWL
>CAMK_STK40/35-330 STK40_HUMAN STK40 Q8N2I9
FILG----------------PRLGNSP-vp-------------SIVQCLARK--dg----------------
--------------------TDDFYQLKILT--leergdqgiesqeerqg-----------------KMLLH
TEYSLLSLL--h-----------------------TQDGVVHHHGLFQDRT--ceivedtessrmvkkmkk-
------------------------------------------------------------------------
------------------------------------------------------------------------
-----------------------------------------------------------RICLVLDCLCA--
hdfsdktadl--INLQHYVIK--ek-----------------------------------------------
------------------------------------------------------------------------
------------------------------------------------------------------------
------------------------------------------------------------------------
------------------------------------------------------------------------
------------------------------------------------------------------------
------------------------------------------------------------------------
--RLSERETVVIFYDVVRVVEALHQK---------------------------------------------N
IVHRDL-----KLGNMVLNK--r-------------------------------------------------
------------------------------------------------------------------------
------------------------------------------------------------------------
------------------------------------------------------------------------
----------------------------------THRITITNFCLGKHLVSEGDL--l--------------
------------------------------------------------------------------------
------------------------------------------------------------------------
------------------------------------------------------------------------
------------------------------------------------------------------------
------------------------------------------------------------------------
------------------------------------------------------------------------
------------------------------------------------------------------------
-------------------------------KDQRGSPAYISPDVLSG------------------------
--------RPYRGKPSDMWALGVVLFTMLYG-----------------QFPFYD------------------
--------------------------------SIPQELFRKIKAA--eytipedgrvs--------------
------------------------------------------------------------------------
--------------ENTVCLIRKLLVLDPQQRLA--------------AADVLEALSA
>CAMK_TRIB1/94-338 TRIB1_HUMAN TRIB1 Q96RU8
YLLL----------------PLA------ere-------------HVSRALC--ih----------------
--------------------TGRELRCKVFP--ikhy------------------------------QDKIR
PYIQLPSHS-----------------------------NITGIVEVILGET---------------------
------------------------------------------------------------------------
------------------------------------------------------------------------
-----------------------------------------------------------KAYVFFEKDF---
------------GDMHSYVRS--rk-----------------------------------------------
------------------------------------------------------------------------
------------------------------------------------------------------------
------------------------------------------------------------------------
------------------------------------------------------------------------
------------------------------------------------------------------------
------------------------------------------------------------------------
--RLREEEAARLFKQIVSAVAHCHQS---------------------------------------------A
IVLGDL-----KLRKFVFST--ee------------------------------------------------
------------------------------------------------------------------------
------------------------------------------------------------------------
------------------------------------------------------------------------
----------------------------------RTQLRLESLEDTHIMKGEDDA--l--------------
------------------------------------------------------------------------
------------------------------------------------------------------------
------------------------------------------------------------------------
------------------------------------------------------------------------
------------------------------------------------------------------------
------------------------------------------------------------------------
------------------------------------------------------------------------
-------------------------------SDKHGCPAYVSPEILNT--t---------------------
--------GTYSGKAADVWSLGVMLYTLLVG-----------------RYPFHD------------------
--------------------------------SDPSALFSKIRRG--qfcipehis----------------
------------------------------------------------------------------------
--------------PKARCLIRSLLRREPSERLT--------------APEILLHPWF
>CAMK_TRIB2/64-308 TRIB2_HUMAN TRIB2 Q92519
YLLL----------------EPL------egd-------------HVFRAVH--lh----------------
--------------------SGEELVCKVFD--iscy------------------------------QESLA
PCFCLSAHS-----------------------------NINQITEIILGET---------------------
------------------------------------------------------------------------
------------------------------------------------------------------------
-----------------------------------------------------------KAYVFFERSY---
------------GDMHSFVRT--ck-----------------------------------------------
------------------------------------------------------------------------
------------------------------------------------------------------------
------------------------------------------------------------------------
------------------------------------------------------------------------
------------------------------------------------------------------------
------------------------------------------------------------------------
--KLREEEAARLFYQIASAVAHCHDG---------------------------------------------G
LVLRDL-----KLRKFIFKD--ee------------------------------------------------
------------------------------------------------------------------------
------------------------------------------------------------------------
------------------------------------------------------------------------
----------------------------------RTRVKLESLEDAYILRGDDDS--l--------------
------------------------------------------------------------------------
------------------------------------------------------------------------
------------------------------------------------------------------------
------------------------------------------------------------------------
------------------------------------------------------------------------
------------------------------------------------------------------------
------------------------------------------------------------------------
-------------------------------SDKHGCPAYVSPEILNT--s---------------------
--------GSYSGKAADVWSLGVMLYTMLVG-----------------RYPFHD------------------
--------------------------------IEPSSLFSKIRRG--qfnipetls----------------
------------------------------------------------------------------------
--------------PKAKCLIRSILRREPSERLT--------------SQEILDHPWF
>CAMK_TRIB3/71-315 TRIB3_HUMAN TRIB3 Q96RU7
YVLL----------------EPE------egg-------------RAYQALH--cp----------------
--------------------TGTEYTCKVYP--vqea------------------------------LAVLE
PYARLPPHK-----------------------------HVARPTEVLAGTQ---------------------
------------------------------------------------------------------------
------------------------------------------------------------------------
-----------------------------------------------------------LLYAFFTRTH---
------------GDMHSLVRS--rh-----------------------------------------------
------------------------------------------------------------------------
------------------------------------------------------------------------
------------------------------------------------------------------------
------------------------------------------------------------------------
------------------------------------------------------------------------
------------------------------------------------------------------------
--RIPEPEAAVLFRQMATALAHCHQH---------------------------------------------G
LVLRDL-----KLCRFVFAD--re------------------------------------------------
------------------------------------------------------------------------
------------------------------------------------------------------------
------------------------------------------------------------------------
----------------------------------RKKLVLENLEDSCVLTGPDDS--l--------------
------------------------------------------------------------------------
------------------------------------------------------------------------
------------------------------------------------------------------------
------------------------------------------------------------------------
------------------------------------------------------------------------
------------------------------------------------------------------------
------------------------------------------------------------------------
-------------------------------WDKHACPAYVGPEILSS--r---------------------
--------ASYSGKAADVWSLGVALFTMLAG-----------------HYPFQD------------------
--------------------------------SEPVLLFGKIRRG--ayalpagls----------------
------------------------------------------------------------------------
--------------APARCLVRCLLRREPAERLT--------------ATGILLHPWL
>CAMK_TRIO/2796-3050 TRIO_HUMAN TRIO O75962
YSEV----------------AELGRGR----------------FSVVKKCDQ--kg----------------
--------------------TKRAVATKFVN--kklmk-----------------------------RDQVT
HELGILQSL--------------------------QHPLLVGLLDTFETPT---------------------
------------------------------------------------------------------------
------------------------------------------------------------------------
-----------------------------------------------------------SYILVLEMADQ--
------------GRLLDCVVR--wg-----------------------------------------------
------------------------------------------------------------------------
------------------------------------------------------------------------
------------------------------------------------------------------------
------------------------------------------------------------------------
------------------------------------------------------------------------
------------------------------------------------------------------------
--SLTEGKIRAHLGEVLEAVRYLHNC---------------------------------------------R
IAHLDL-----KPENILVDE--sla-----------------------------------------------
------------------------------------------------------------------------
------------------------------------------------------------------------
------------------------------------------------------------------------
----------------------------------KPTIKLADFGDAVQLNTTYYI-----------------
------------------------------------------------------------------------
------------------------------------------------------------------------
------------------------------------------------------------------------
------------------------------------------------------------------------
------------------------------------------------------------------------
------------------------------------------------------------------------
------------------------------------------------------------------------
-------------------------------HQLLGNPEFAAPEIILG------------------------
--------NPVS-LTSDTWSVGVLTYVLLSG-----------------VSPFLD------------------
--------------------------------DSVEETCLNICRL--dfsfpddyfkgvs------------
------------------------------------------------------------------------
--------------QKAKEFVCFLLQEDPAKRPS--------------AALALQEQWL
>CAMK_TSSK1B/12-272 TSSK1_HUMAN TSSK1B Q9BXA7
YLLG----------------INLGEGS----------------YAKVKSAYS--er----------------
--------------------LKFNVAIKIID--rkkapadfl-------------------------EKFLP
REIEILAML--------------------------NHCSIIKTYEIFETSH--g------------------
------------------------------------------------------------------------
------------------------------------------------------------------------
-----------------------------------------------------------KVYIVMELAVQ--
------------GDLLELIKT--rg-----------------------------------------------
------------------------------------------------------------------------
------------------------------------------------------------------------
------------------------------------------------------------------------
------------------------------------------------------------------------
------------------------------------------------------------------------
------------------------------------------------------------------------
--ALHEDEARKKFHQLSLAIKYCHDL---------------------------------------------D
VVHRDL-----KCDNLLLDK----------------------------------------------------
------------------------------------------------------------------------
------------------------------------------------------------------------
------------------------------------------------------------------------
----------------------------------DFNIKLSDFSFSKRCLRDDSG--rmals----------
------------------------------------------------------------------------
------------------------------------------------------------------------
------------------------------------------------------------------------
------------------------------------------------------------------------
------------------------------------------------------------------------
------------------------------------------------------------------------
------------------------------------------------------------------------
-------------------------------KTFCGSPAYAAPEVLQG------------------------
--------IPYQPKVYDIWSLGVILYIMVCG-----------------SMPYDD------------------
--------------------------------SNIKKMLRIQKEH--rvnfprskhlt--------------
------------------------------------------------------------------------
--------------GECKDLIYHMLQPDVNRRLH--------------IDEILSHCWM
>CAMK_TSSK2/12-272 TSSK2_HUMAN TSSK2 Q96PF2
YIVG----------------INLGKGS----------------YAKVKSAYS--er----------------
--------------------LKFNVAVKIID--rkktptdfv-------------------------ERFLP
REMDILATV--------------------------NHGSIIKTYEIFETSD--g------------------
------------------------------------------------------------------------
------------------------------------------------------------------------
-----------------------------------------------------------RIYIIMELGVQ--
------------GDLLEFIKC--qg-----------------------------------------------
------------------------------------------------------------------------
------------------------------------------------------------------------
------------------------------------------------------------------------
------------------------------------------------------------------------
------------------------------------------------------------------------
------------------------------------------------------------------------
--ALHEDVARKMFRQLSSAVKYCHDL---------------------------------------------D
IVHRDL-----KCENLLLDK----------------------------------------------------
------------------------------------------------------------------------
------------------------------------------------------------------------
------------------------------------------------------------------------
----------------------------------DFNIKLSDFGFSKRCLRDSNG--riils----------
------------------------------------------------------------------------
------------------------------------------------------------------------
------------------------------------------------------------------------
------------------------------------------------------------------------
------------------------------------------------------------------------
------------------------------------------------------------------------
------------------------------------------------------------------------
-------------------------------KTFCGSAAYAAPEVLQS------------------------
--------IPYQPKVYDIWSLGVILYIMVCG-----------------SMPYDD------------------
--------------------------------SDIRKMLRIQKEH--rvdfprsknlt--------------
------------------------------------------------------------------------
--------------CECKDLIYRMLQPDVSQRLH--------------IDEILSHSWL
>CAMK_TSSK3/10-265 TSSK3_HUMAN TSSK3 Q96PN8
YQLG----------------KTIGEGT----------------YSKVKEAFS--kk----------------
--------------------HQRKVAIKVID--kmggpeefi-------------------------QRFLP
RELQIVRTL--------------------------DHKNIIQVYEMLESAD--g------------------
------------------------------------------------------------------------
------------------------------------------------------------------------
-----------------------------------------------------------KICLVMELAEG--
------------GDVFDCVLN--gg-----------------------------------------------
------------------------------------------------------------------------
------------------------------------------------------------------------
------------------------------------------------------------------------
------------------------------------------------------------------------
------------------------------------------------------------------------
------------------------------------------------------------------------
--PLPESRAKALFRQMVEAIRYCHGC---------------------------------------------G
VAHRDL-----KCENALLQ-----------------------------------------------------
------------------------------------------------------------------------
------------------------------------------------------------------------
------------------------------------------------------------------------
----------------------------------GFNLKLTDFGFAKVLPKSHRE--ls-------------
------------------------------------------------------------------------
------------------------------------------------------------------------
------------------------------------------------------------------------
------------------------------------------------------------------------
------------------------------------------------------------------------
------------------------------------------------------------------------
------------------------------------------------------------------------
-------------------------------QTFCGSTAYAAPEVLQG------------------------
--------IPHDSKKGDVWSMGVVLYVMLCA-----------------SLPFDD------------------
--------------------------------TDIPKMLWQQQKG--vsfpthlsis---------------
------------------------------------------------------------------------
--------------ADCQDLLKRLLEPDMILRPS--------------IEEVSWHPWL
>CAMK_TSSK4/25-293 TSSK4_HUMAN TSSK4 Q6SA08
YEVG----------------KAIGHGS----------------YGSVYEAFY--tk----------------
--------------------QKVMVAVKIIS--kkkasddyl-------------------------NKFLP
REIQVMKVL--------------------------RHKYLINFYRAIESTS---------------------
------------------------------------------------------------------------
------------------------------------------------------------------------
-----------------------------------------------------------RVYIILELAQG--
------------GDVLEWIQR--yg-----------------------------------------------
------------------------------------------------------------------------
------------------------------------------------------------------------
------------------------------------------------------------------------
------------------------------------------------------------------------
------------------------------------------------------------------------
------------------------------------------------------------------------
--ACSEPLAGKWFSQLTLGIAYLHSK---------------------------------------------S
IVHRDL-----KLENLLLDK----------------------------------------------------
------------------------------------------------------------------------
------------------------------------------------------------------------
------------------------------------------------------------------------
----------------------------------WENVKISDFGFAKMVPSNQPV--gcspsyrqvncfshl
s-----------------------------------------------------------------------
------------------------------------------------------------------------
------------------------------------------------------------------------
------------------------------------------------------------------------
------------------------------------------------------------------------
------------------------------------------------------------------------
------------------------------------------------------------------------
-------------------------------QTYCGSFAYACPEILRG------------------------
--------LPYNPFLSDTWSMGVILYTLVVA-----------------HLPFDD------------------
--------------------------------TNLKKLLRETQKE--vtfpanhtis---------------
------------------------------------------------------------------------
--------------QECKNLILQMLRQ-ATKRAT--------------ILDIIKDSWV
>CAMK_TSSK6/12-267 TSSK6_HUMAN TSSK6 Q9BXA6
YKLG----------------RTIGEGS----------------YSKVKVATS--kk----------------
--------------------YKGTVAIKVVD--rrrappdfv-------------------------NKFLP
RELSILRGV--------------------------RHPHIVHVFEFIEVCN--g------------------
------------------------------------------------------------------------
------------------------------------------------------------------------
-----------------------------------------------------------KLYIVMEAAA---
------------TDLLQAVQR--ng-----------------------------------------------
------------------------------------------------------------------------
------------------------------------------------------------------------
------------------------------------------------------------------------
------------------------------------------------------------------------
------------------------------------------------------------------------
------------------------------------------------------------------------
--RIPGVQARDLFAQIAGAVRYLHDH---------------------------------------------H
LVHRDL-----KCENVLLSP--d-------------------------------------------------
------------------------------------------------------------------------
------------------------------------------------------------------------
------------------------------------------------------------------------
----------------------------------ERRVKLTDFGFGRQAHGYPDL--s--------------
------------------------------------------------------------------------
------------------------------------------------------------------------
------------------------------------------------------------------------
------------------------------------------------------------------------
------------------------------------------------------------------------
------------------------------------------------------------------------
------------------------------------------------------------------------
-------------------------------TTYCGSAAYASPEVLLG------------------------
--------IPYDPKKYDVWSMGVVLYVMVTG-----------------CMPFDD------------------
--------------------------------SDIAGLPRRQKRG--vlypeglels---------------
------------------------------------------------------------------------
--------------ERCKALIAELLQFSPSARPS--------------AGQVARNCWL
>CAMK_TTN/32178-32432 TITIN_HUMAN TTN Q8WZ42
YMIA----------------EDLGRGE----------------FGIVHRCVE--ts----------------
--------------------SKKTYMAKFVK--vkgtd-----------------------------QVLVK
KEISILNIA--------------------------RHRNILHLHESFESME---------------------
------------------------------------------------------------------------
------------------------------------------------------------------------
-----------------------------------------------------------ELVMIFEFISG--
------------LDIFERINT--saf----------------------------------------------
------------------------------------------------------------------------
------------------------------------------------------------------------
------------------------------------------------------------------------
------------------------------------------------------------------------
------------------------------------------------------------------------
------------------------------------------------------------------------
--ELNEREIVSYVHQVCEALQFLHSH---------------------------------------------N
IGHFDI-----RPENIIYQT--rr------------------------------------------------
------------------------------------------------------------------------
------------------------------------------------------------------------
------------------------------------------------------------------------
----------------------------------SSTIKIIEFGQARQLKPGDNF-----------------
------------------------------------------------------------------------
------------------------------------------------------------------------
------------------------------------------------------------------------
------------------------------------------------------------------------
------------------------------------------------------------------------
------------------------------------------------------------------------
------------------------------------------------------------------------
-------------------------------RLLFTAPEYYAPEVHQH------------------------
--------DVVS-TATDMWSLGTLVYVLLSG-----------------INPFLA------------------
--------------------------------ETNQQIIENIMNA--eytfdeeafkeis------------
------------------------------------------------------------------------
--------------IEAMDFVDRLLVKERKSRMT--------------ASEALQHPWL
>CK1_CSNK1A1/17-283 KC1A_HUMAN CSNK1A1 P48729
YKLV----------------RKIGSGS----------------FGDIYLAIN--it----------------
--------------------NGEEVAVKLES--qkar------------------------------HPQLL
YESKLYKIL--q-----------------------GGVGIPHIRWYGQEKD---------------------
------------------------------------------------------------------------
------------------------------------------------------------------------
-----------------------------------------------------------YNVLVMDLLG---
------------PSLEDLFNF--csr----------------------------------------------
------------------------------------------------------------------------
------------------------------------------------------------------------
------------------------------------------------------------------------
------------------------------------------------------------------------
------------------------------------------------------------------------
------------------------------------------------------------------------
--RFTMKTVLMLADQMISRIEYVHTK---------------------------------------------N
FIHRDI-----KPDNFLMGI--grh-----------------------------------------------
------------------------------------------------------------------------
------------------------------------------------------------------------
------------------------------------------------------------------------
----------------------------------CNKLFLIDFGLAKKYRDNRTR--qhipyred-------
------------------------------------------------------------------------
------------------------------------------------------------------------
------------------------------------------------------------------------
------------------------------------------------------------------------
------------------------------------------------------------------------
------------------------------------------------------------------------
------------------------------------------------------------------------
-------------------------------KNLTGTARYASINAHLG------------------------
--------IEQS-RRDDMESLGYVLMYFNRT-----------------SLPWQG--lkaatkk---------
--------------------------------QKYEKISEKKMST--pvevlckgfp---------------
------------------------------------------------------------------------
--------------AEFAMYLNYCRGLRFEEAPD--------------YMYLRQLFRI
>CK1_CSNK1A1L/17-283 KC1AL_HUMAN CSNK1A1L Q8N752
YKLV----------------RKIGSGS----------------FGDVYLGIT--tt----------------
--------------------NGEDVAVKLES--qkvk------------------------------HPQLL
YESKLYTIL--q-----------------------GGVGIPHMHWYGQEKD---------------------
------------------------------------------------------------------------
------------------------------------------------------------------------
-----------------------------------------------------------NNVLVMDLLG---
------------PSLEDLFNF--csr----------------------------------------------
------------------------------------------------------------------------
------------------------------------------------------------------------
------------------------------------------------------------------------
------------------------------------------------------------------------
------------------------------------------------------------------------
------------------------------------------------------------------------
--RFTMKTVLMLADQMISRIEYVHTK---------------------------------------------N
FLHRDI-----KPDNFLMGT--grh-----------------------------------------------
------------------------------------------------------------------------
------------------------------------------------------------------------
------------------------------------------------------------------------
----------------------------------CNKLFLIDFGLAKKYRDNRTR--qhipyred-------
------------------------------------------------------------------------
------------------------------------------------------------------------
------------------------------------------------------------------------
------------------------------------------------------------------------
------------------------------------------------------------------------
------------------------------------------------------------------------
------------------------------------------------------------------------
-------------------------------KHLIGTVRYASINAHLG------------------------
--------IEQS-RRDDMESLGYVFMYFNRT-----------------SLPWQG--lramtkk---------
--------------------------------QKYEKISEKKMST--pvevlckgfp---------------
------------------------------------------------------------------------
--------------AEFAMYLNYCRGLRFEEVPD--------------YMYLRQLFRI
>CK1_CSNK1D/9-275 KC1D_HUMAN CSNK1D P48730
YRLG----------------RKIGSGS----------------FGDIYLGTD--ia----------------
--------------------AGEEVAIKLEC--vktk------------------------------HPQLH
IESKIYKMM--q-----------------------GGVGIPTIRWCGAEGD---------------------
------------------------------------------------------------------------
------------------------------------------------------------------------
-----------------------------------------------------------YNVMVMELLG---
------------PSLEDLFNF--csr----------------------------------------------
------------------------------------------------------------------------
------------------------------------------------------------------------
------------------------------------------------------------------------
------------------------------------------------------------------------
------------------------------------------------------------------------
------------------------------------------------------------------------
--KFSLKTVLLLADQMISRIEYIHSK---------------------------------------------N
FIHRDV-----KPDNFLMGL--gkk-----------------------------------------------
------------------------------------------------------------------------
------------------------------------------------------------------------
------------------------------------------------------------------------
----------------------------------GNLVYIIDFGLAKKYRDARTH--qhipyren-------
------------------------------------------------------------------------
------------------------------------------------------------------------
------------------------------------------------------------------------
------------------------------------------------------------------------
------------------------------------------------------------------------
------------------------------------------------------------------------
------------------------------------------------------------------------
-------------------------------KNLTGTARYASINTHLG------------------------
--------IEQS-RRDDLESLGYVLMYFNLG-----------------SLPWQG--lkaatkr---------
--------------------------------QKYERISEKKMST--pievlckgyp---------------
------------------------------------------------------------------------
--------------SEFATYLNFCRSLRFDDKPD--------------YSYLRQLFRN
>CK1_CSNK1E/9-275 KC1E_HUMAN CSNK1E P49674
YRLG----------------RKIGSGS----------------FGDIYLGAN--ia----------------
--------------------SGEEVAIKLEC--vktk------------------------------HPQLH
IESKFYKMM--q-----------------------GGVGIPSIKWCGAEGD---------------------
------------------------------------------------------------------------
------------------------------------------------------------------------
-----------------------------------------------------------YNVMVMELLG---
------------PSLEDLFNF--csr----------------------------------------------
------------------------------------------------------------------------
------------------------------------------------------------------------
------------------------------------------------------------------------
------------------------------------------------------------------------
------------------------------------------------------------------------
------------------------------------------------------------------------
--KFSLKTVLLLADQMISRIEYIHSK---------------------------------------------N
FIHRDV-----KPDNFLMGL--gkk-----------------------------------------------
------------------------------------------------------------------------
------------------------------------------------------------------------
------------------------------------------------------------------------
----------------------------------GNLVYIIDFGLAKKYRDARTH--qhipyren-------
------------------------------------------------------------------------
------------------------------------------------------------------------
------------------------------------------------------------------------
------------------------------------------------------------------------
------------------------------------------------------------------------
------------------------------------------------------------------------
------------------------------------------------------------------------
-------------------------------KNLTGTARYASINTHLG------------------------
--------IEQS-RRDDLESLGYVLMYFNLG-----------------SLPWQG--lkaatkr---------
--------------------------------QKYERISEKKMST--pievlckgyp---------------
------------------------------------------------------------------------
--------------SEFSTYLNFCRSLRFDDKPD--------------YSYLRQLFRN
>CK1_CSNK1G1/44-313 KC1G1_HUMAN CSNK1G1 Q9HCP0
FRVG----------------KKIGCGN----------------FGELRLGKN--ly----------------
--------------------TNEYVAIKLEP--iksr------------------------------APQLH
LEYRFYKQL--gs----------------------AGEGLPQVYYFGPCGK---------------------
------------------------------------------------------------------------
------------------------------------------------------------------------
-----------------------------------------------------------YNAMVLELLG---
------------PSLEDLFDL--cdr----------------------------------------------
------------------------------------------------------------------------
------------------------------------------------------------------------
------------------------------------------------------------------------
------------------------------------------------------------------------
------------------------------------------------------------------------
------------------------------------------------------------------------
--TFTLKTVLMIAIQLLSRMEYVHSK---------------------------------------------N
LIYRDV-----KPENFLIGR--qgnkk---------------------------------------------
------------------------------------------------------------------------
------------------------------------------------------------------------
------------------------------------------------------------------------
----------------------------------EHVIHIIDFGLAKEYIDPETK--khipyreh-------
------------------------------------------------------------------------
------------------------------------------------------------------------
------------------------------------------------------------------------
------------------------------------------------------------------------
------------------------------------------------------------------------
------------------------------------------------------------------------
------------------------------------------------------------------------
-------------------------------KSLTGTARYMSINTHLG------------------------
--------KEQS-RRDDLEALGHMFMYFLRG-----------------SLPWQG--lkadtlk---------
--------------------------------ERYQKIGDTKRNT--piealcenfp---------------
------------------------------------------------------------------------
--------------EEMATYLRYVRRLDFFEKPD--------------YEYLRTLFTD
>CK1_CSNK1G2/46-314 KC1G2_HUMAN CSNK1G2 P78368
FRVG----------------KKIGCGN----------------FGELRLGKN--ly----------------
--------------------TNEYVAIKLEP--iksr------------------------------APQLH
LEYRFYKQL--s-----------------------ATEGVPQVYYFGPCGK---------------------
------------------------------------------------------------------------
------------------------------------------------------------------------
-----------------------------------------------------------YNAMVLELLG---
------------PSLEDLFDL--cdr----------------------------------------------
------------------------------------------------------------------------
------------------------------------------------------------------------
------------------------------------------------------------------------
------------------------------------------------------------------------
------------------------------------------------------------------------
------------------------------------------------------------------------
--TFTLKTVLMIAIQLITRMEYVHTK---------------------------------------------S
LIYRDV-----KPENFLVGR--pgtkr---------------------------------------------
------------------------------------------------------------------------
------------------------------------------------------------------------
------------------------------------------------------------------------
----------------------------------QHAIHIIDFGLAKEYIDPETK--khipyreh-------
------------------------------------------------------------------------
------------------------------------------------------------------------
------------------------------------------------------------------------
------------------------------------------------------------------------
------------------------------------------------------------------------
------------------------------------------------------------------------
------------------------------------------------------------------------
-------------------------------KSLTGTARYMSINTHLG------------------------
--------KEQS-RRDDLEALGHMFMYFLRG-----------------SLPWQG--lkadtlk---------
--------------------------------ERYQKIGDTKRAT--pievlcenfp---------------
------------------------------------------------------------------------
--------------EEMATYLRYVRRLDFFEKPD--------------YDYLRKLFTD
>CK1_CSNK1G3/43-310 KC1G3_HUMAN CSNK1G3 Q9Y6M4
FRVG----------------KKIGCGN----------------FGELRLGKN--ly----------------
--------------------TNEYVAIKLEP--mksr------------------------------APQLH
LEYRFYKQL--g-----------------------SGDGIPQVYYFGPCGK---------------------
------------------------------------------------------------------------
------------------------------------------------------------------------
-----------------------------------------------------------YNAMVLELLG---
------------PSLEDLFDL--cdr----------------------------------------------
------------------------------------------------------------------------
------------------------------------------------------------------------
------------------------------------------------------------------------
------------------------------------------------------------------------
------------------------------------------------------------------------
------------------------------------------------------------------------
--TFSLKTVLMIAIQLISRMEYVHSK---------------------------------------------N
LIYRDV-----KPENFLIGR--pgnkt---------------------------------------------
------------------------------------------------------------------------
------------------------------------------------------------------------
------------------------------------------------------------------------
----------------------------------QQVIHIIDFGLAKEYIDPETK--khipyreh-------
------------------------------------------------------------------------
------------------------------------------------------------------------
------------------------------------------------------------------------
------------------------------------------------------------------------
------------------------------------------------------------------------
------------------------------------------------------------------------
------------------------------------------------------------------------
-------------------------------KSLTGTARYMSINTHLG------------------------
--------KEQS-RRDDLEALGHMFMYFLRG-----------------SLPWQG--lkadtlk---------
--------------------------------ERYQKIGDTKRAT--pievlcenf----------------
------------------------------------------------------------------------
--------------PEMATYLRYVRRLDFFEKPD--------------YDYLRKLFTD
>CK1_TTBK1/34-295 TTBK1_HUMAN TTBK1 Q5TCY1
WKVL----------------KKIGGGG----------------FGEIYEAMD--ll----------------
--------------------TRENVALKVES--aqqp------------------------------KQVLK
MEVAVLKKL--q-----------------------GKDHVCRFIGCGRNEK---------------------
------------------------------------------------------------------------
------------------------------------------------------------------------
-----------------------------------------------------------FNYVVMQLQG---
------------RNLADLRRS--qprg---------------------------------------------
------------------------------------------------------------------------
------------------------------------------------------------------------
------------------------------------------------------------------------
------------------------------------------------------------------------
------------------------------------------------------------------------
------------------------------------------------------------------------
--TFTLSTTLRLGKQILESIEAIHSV---------------------------------------------G
FLHRDI-----KPSNFAMGR--lpst----------------------------------------------
------------------------------------------------------------------------
------------------------------------------------------------------------
------------------------------------------------------------------------
----------------------------------YRKCYMLDFGLARQYTNTTGD--vrpprnv--------
------------------------------------------------------------------------
------------------------------------------------------------------------
------------------------------------------------------------------------
------------------------------------------------------------------------
------------------------------------------------------------------------
------------------------------------------------------------------------
------------------------------------------------------------------------
-------------------------------AGFRGTVRYASVNAHKN------------------------
--------REMG-RHDDLWSLFYMLVEFAVG-----------------QLPWRK--i---------------
--------------------------------KDKEQVGMIKEKY--ehrmllkhmp---------------
------------------------------------------------------------------------
--------------SEFHLFLDHIASLDYFTKPD--------------YQLIMSVFEN
>CK1_TTBK2/21-282 TTBK2_HUMAN TTBK2 Q6IQ55
WKVL----------------RKIGGGG----------------FGEIYDALD--ml----------------
--------------------TRENVALKVES--aqqp------------------------------KQVLK
MEVAVLKKL--q-----------------------GKDHVCRFIGCGRNDR---------------------
------------------------------------------------------------------------
------------------------------------------------------------------------
-----------------------------------------------------------FNYVVMQLQG---
------------RNLADLRRS--qsrg---------------------------------------------
------------------------------------------------------------------------
------------------------------------------------------------------------
------------------------------------------------------------------------
------------------------------------------------------------------------
------------------------------------------------------------------------
------------------------------------------------------------------------
--TFTISTTLRLGRQILESIESIHSV---------------------------------------------G
FLHRDI-----KPSNFAMGR--fpst----------------------------------------------
------------------------------------------------------------------------
------------------------------------------------------------------------
------------------------------------------------------------------------
----------------------------------CRKCYMLDFGLARQFTNSCGD--vrpprav--------
------------------------------------------------------------------------
------------------------------------------------------------------------
------------------------------------------------------------------------
------------------------------------------------------------------------
------------------------------------------------------------------------
------------------------------------------------------------------------
------------------------------------------------------------------------
-------------------------------AGFRGTVRYASINAHRN------------------------
--------REMG-RHDDLWSLFYMLVEFVVG-----------------QLPWRK--i---------------
--------------------------------KDKEQVGSIKERY--dhrlmlkhlp---------------
------------------------------------------------------------------------
--------------PEFSIFLDHISSLDYFTKPD--------------YQLLTSVFDN
>CK1_VRK1/37-326 VRK1_HUMAN VRK1 Q99986
WKVG----------------LPIGQGG----------------FGCIYLADM--nssesvg-----------
--------------------SDAPCVVKVEP--sd--------------------------------NGPLF
TELKFYQRA--akpeqiqkwirtrklky---------LGVPKYWGSGLHDK--ngks---------------
------------------------------------------------------------------------
------------------------------------------------------------------------
-----------------------------------------------------------YRFMIMDRFG---
------------SDLQKIYEA--nak----------------------------------------------
------------------------------------------------------------------------
------------------------------------------------------------------------
------------------------------------------------------------------------
------------------------------------------------------------------------
------------------------------------------------------------------------
------------------------------------------------------------------------
--RFSRKTVLQLSLRILDILEYIHEH---------------------------------------------E
YVHGDI-----KASNLLLNY--kn------------------------------------------------
------------------------------------------------------------------------
------------------------------------------------------------------------
------------------------------------------------------------------------
----------------------------------PDQVYLVDYGLAYRYCPEGVH--keykedpk-------
------------------------------------------------------------------------
------------------------------------------------------------------------
------------------------------------------------------------------------
------------------------------------------------------------------------
------------------------------------------------------------------------
------------------------------------------------------------------------
------------------------------------------------------------------------
-------------------------------RCHDGTIEFTSIDAHNG------------------------
--------VAPS-RRGDLEILGYCMIQWLTG-----------------HLPWED--nl--------------
--------------------------------KDPKYVRDSKIRY--reniaslmdkcfpeknkp-------
------------------------------------------------------------------------
--------------GEIAKYMETVKLLDYTEKPL--------------YENLRDILLQ
>CK1_VRK2/29-315 VRK2_HUMAN VRK2 Q86Y07
WVLG----------------KKIGSGG----------------FGLIYLAFP--tnkpe-------------
--------------------KDARHVVKVEY--qe--------------------------------NGPLF
SELKFYQRV--akkdcikkwierkqldy---------LGIPLFYGSGLTEF--kgrs---------------
------------------------------------------------------------------------
------------------------------------------------------------------------
-----------------------------------------------------------YRFMVMERLG---
------------IDLQKISGQ--ng-----------------------------------------------
------------------------------------------------------------------------
------------------------------------------------------------------------
------------------------------------------------------------------------
------------------------------------------------------------------------
------------------------------------------------------------------------
------------------------------------------------------------------------
--TFKKSTVLQLGIRMLDVLEYIHEN---------------------------------------------E
YVHGDI-----KAANLLLGY--kn------------------------------------------------
------------------------------------------------------------------------
------------------------------------------------------------------------
------------------------------------------------------------------------
----------------------------------PDQVYLADYGLSYRYCPNGNH--kqyqenpr-------
------------------------------------------------------------------------
------------------------------------------------------------------------
------------------------------------------------------------------------
------------------------------------------------------------------------
------------------------------------------------------------------------
------------------------------------------------------------------------
------------------------------------------------------------------------
-------------------------------KGHNGTIEFTSLDAHKG------------------------
--------VALS-RRSDVEILGYCMLRWLCG-----------------KLPWEQ--nl--------------
--------------------------------KDPVAVQTAKTNL--ldelpqsvlkwapsgssc-------
------------------------------------------------------------------------
--------------CEIAQFLVCAHSLAYDEKPN--------------YQALKKILNP
>CK1_VRK3/166-455 VRK3_HUMAN VRK3 Q8IV63
WKLK----------------SFQTRDN----------------QGILYEAAP--tstltcdsgp--------
--------------------QKQKFSLKLDA--k---------------------------------DGRLF
NEQNFFQRA--akplqvnkwkklystpl---------LAIPTCMGFGVHQD--k------------------
------------------------------------------------------------------------
------------------------------------------------------------------------
-----------------------------------------------------------YRFLVLPSLG---
------------RSLQSALDV--spkh---------------------------------------------
------------------------------------------------------------------------
------------------------------------------------------------------------
------------------------------------------------------------------------
------------------------------------------------------------------------
------------------------------------------------------------------------
------------------------------------------------------------------------
--VLSERSVLQVACRLLDALEFLHEN---------------------------------------------E
YVHGNV-----TAENIFVDP--ed------------------------------------------------
------------------------------------------------------------------------
------------------------------------------------------------------------
------------------------------------------------------------------------
----------------------------------QSQVTLAGYGFAFRYCPSGKH--vayvegsr-------
------------------------------------------------------------------------
------------------------------------------------------------------------
------------------------------------------------------------------------
------------------------------------------------------------------------
------------------------------------------------------------------------
------------------------------------------------------------------------
------------------------------------------------------------------------
-------------------------------SPHEGDLEFISMDLHKG------------------------
--------CGPS-RRSDLQSLGYCMLKWLYG-----------------FLPWTN--cl--------------
--------------------------------PNTEDIMKQKQKF--vdkpgpfvgpcghwirps-------
------------------------------------------------------------------------
--------------ETLQKYLKVVMALTYEEKPP--------------YAMLRNNLEA
>CMGC_CDK1/4-287 CDK1_HUMAN CDK1 P06493
YTKI----------------EKIGEGT----------------YGVVYKGRH--kt----------------
--------------------TGQVVAMKKIR--leseeegv--------------------------PSTAI
REISLLKEL--------------------------RHPNIVSLQDVLMQDS---------------------
------------------------------------------------------------------------
------------------------------------------------------------------------
-----------------------------------------------------------RLYLIFEFLS---
------------MDLKKYLDS--ippgq--------------------------------------------
------------------------------------------------------------------------
------------------------------------------------------------------------
------------------------------------------------------------------------
------------------------------------------------------------------------
------------------------------------------------------------------------
------------------------------------------------------------------------
--YMDSSLVKSYLYQILQGIVFCHSR---------------------------------------------R
VLHRDL-----KPQNLLIDD----------------------------------------------------
------------------------------------------------------------------------
------------------------------------------------------------------------
------------------------------------------------------------------------
----------------------------------KGTIKLADFGLARAFGIPIRV--y--------------
------------------------------------------------------------------------
------------------------------------------------------------------------
------------------------------------------------------------------------
------------------------------------------------------------------------
------------------------------------------------------------------------
------------------------------------------------------------------------
------------------------------------------------------------------------
-------------------------------THEVVTLWYRSPEVLLG--s---------------------
--------ARYS-TPVDIWSIGTIFAELATK-----------------KPLFHG------------------
--------------------------------DSEIDQLFRIFRA--lgtpnnevwpeveslqdykntfpkw
kpgslashvknld-----------------------------------------------------------
--------------ENGLDLLSKMLIYDPAKRIS--------------GKMALNHPYF
>CMGC_CDK10/39-323 CDK10_HUMAN CDK10 Q15131
FEKL----------------NRIGEGT----------------YGIVYRARD--tq----------------
--------------------TDEIVALKKVR--mdkekdgi--------------------------PISSL
REITLLLRL--------------------------RHPNIVELKEVVVGNH--le-----------------
------------------------------------------------------------------------
------------------------------------------------------------------------
-----------------------------------------------------------SIFLVMGYCE---
------------QDLASLLEN--mpt----------------------------------------------
------------------------------------------------------------------------
------------------------------------------------------------------------
------------------------------------------------------------------------
------------------------------------------------------------------------
------------------------------------------------------------------------
------------------------------------------------------------------------
--PFSEAQVKCIVLQVLRGLQYLHRN---------------------------------------------F
IIHRDL-----KVSNLLMTD----------------------------------------------------
------------------------------------------------------------------------
------------------------------------------------------------------------
------------------------------------------------------------------------
----------------------------------KGCVKTADFGLARAYGVPVKP--m--------------
------------------------------------------------------------------------
------------------------------------------------------------------------
------------------------------------------------------------------------
------------------------------------------------------------------------
------------------------------------------------------------------------
------------------------------------------------------------------------
------------------------------------------------------------------------
-------------------------------TPKVVTLWYRAPELLLG--t---------------------
--------TTQT-TSIDMWAVGCILAELLAH-----------------RPLLPG------------------
--------------------------------TSEIHQIDLIVQL--lgtpseniwpgfsklplvgqyslrk
qpynnlkhkfpwls----------------------------------------------------------
--------------EAGLRLLHFLFMYDPKKRAT--------------AGDCLESSYF
>CMGC_CDK11A/426-711 CD11A_HUMAN CDK11A Q9UQ88
FQCL----------------NRIEEGT----------------YGVVYRAKD--kk----------------
--------------------TDEIVALKRLK--mekekegf--------------------------PITSL
REINTILKA--------------------------QHPNIVTVREIVVGSN--md-----------------
------------------------------------------------------------------------
------------------------------------------------------------------------
-----------------------------------------------------------KIYIVMNYVE---
------------HDLKSLMET--mkq----------------------------------------------
------------------------------------------------------------------------
------------------------------------------------------------------------
------------------------------------------------------------------------
------------------------------------------------------------------------
------------------------------------------------------------------------
------------------------------------------------------------------------
--PFLPGEVKTLMIQLLRGVKHLHDN---------------------------------------------W
ILHRDL-----KTSNLLLSH----------------------------------------------------
------------------------------------------------------------------------
------------------------------------------------------------------------
------------------------------------------------------------------------
----------------------------------AGILKVGDFGLAREYGSPLKA--y--------------
------------------------------------------------------------------------
------------------------------------------------------------------------
------------------------------------------------------------------------
------------------------------------------------------------------------
------------------------------------------------------------------------
------------------------------------------------------------------------
------------------------------------------------------------------------
-------------------------------TPVVVTQWYRAPELLLG--a---------------------
--------KEYS-TAVDMWSVGCIFGELLTQ-----------------KPLFPG------------------
--------------------------------NSEIDQINKVFKE--lgtpsekiwpgyselpvvkkmtfse
hpynnlrkrfgalls---------------------------------------------------------
--------------DQGFDLMNKFLTYFPGRRIS--------------AEDGLKHEYF
>CMGC_CDK11B/438-723 CD11B_HUMAN CDK11B P21127
FQCL----------------NRIEEGT----------------YGVVYRAKD--kk----------------
--------------------TDEIVALKRLK--mekekegf--------------------------PITSL
REINTILKA--------------------------QHPNIVTVREIVVGSN--md-----------------
------------------------------------------------------------------------
------------------------------------------------------------------------
-----------------------------------------------------------KIYIVMNYVE---
------------HDLKSLMET--mkq----------------------------------------------
------------------------------------------------------------------------
------------------------------------------------------------------------
------------------------------------------------------------------------
------------------------------------------------------------------------
------------------------------------------------------------------------
------------------------------------------------------------------------
--PFLPGEVKTLMIQLLRGVKHLHDN---------------------------------------------W
ILHRDL-----KTSNLLLSH----------------------------------------------------
------------------------------------------------------------------------
------------------------------------------------------------------------
------------------------------------------------------------------------
----------------------------------AGILKVGDFGLAREYGSPLKA--y--------------
------------------------------------------------------------------------
------------------------------------------------------------------------
------------------------------------------------------------------------
------------------------------------------------------------------------
------------------------------------------------------------------------
------------------------------------------------------------------------
------------------------------------------------------------------------
-------------------------------TPVVVTLWYRAPELLLG--a---------------------
--------KEYS-TAVDMWSVGCIFGELLTQ-----------------KPLFPG------------------
--------------------------------KSEIDQINKVFKD--lgtpsekiwpgyselpavkkmtfse
hpynnlrkrfgalls---------------------------------------------------------
--------------DQGFDLMNKFLTYFPGRRIS--------------AEDGLKHEYF
>CMGC_CDK12/727-1020 CDK12_HUMAN CDK12 Q9NYV4
FDII----------------GIIGEGT----------------YGQVYKAKD--kd----------------
--------------------TGELVALKKVR--ldnekegf--------------------------PITAI
REIKILRQL--------------------------IHRSVVNMKEIVTDKQ--daldfkkdkg---------
------------------------------------------------------------------------
------------------------------------------------------------------------
-----------------------------------------------------------AFYLVFEYMD---
------------HDLMGLLES--glv----------------------------------------------
------------------------------------------------------------------------
------------------------------------------------------------------------
------------------------------------------------------------------------
------------------------------------------------------------------------
------------------------------------------------------------------------
------------------------------------------------------------------------
--HFSEDHIKSFMKQLMEGLEYCHKK---------------------------------------------N
FLHRDI-----KCSNILLNN----------------------------------------------------
------------------------------------------------------------------------
------------------------------------------------------------------------
------------------------------------------------------------------------
----------------------------------SGQIKLADFGLARLYNSEESR--py-------------
------------------------------------------------------------------------
------------------------------------------------------------------------
------------------------------------------------------------------------
------------------------------------------------------------------------
------------------------------------------------------------------------
------------------------------------------------------------------------
------------------------------------------------------------------------
-------------------------------TNKVITLWYRPPELLLG--e---------------------
--------ERYT-PAIDVWSCGCILGELFTK-----------------KPIFQA------------------
--------------------------------NLELAQLELISRL--cgspcpavwpdviklpyfntmkpkk
qyrrrlreefsfip----------------------------------------------------------
--------------SAALDLLDHMLTLDPSKRCT--------------AEQTLQSDFL
>CMGC_CDK13/705-998 CDK13_HUMAN CDK13 Q14004
FDII----------------GIIGEGT----------------YGQVYKARD--kd----------------
--------------------TGEMVALKKVR--ldnekegf--------------------------PITAI
REIKILRQL--------------------------THQSIINMKEIVTDKE--daldfkkdkg---------
------------------------------------------------------------------------
------------------------------------------------------------------------
-----------------------------------------------------------AFYLVFEYMD---
------------HDLMGLLES--glv----------------------------------------------
------------------------------------------------------------------------
------------------------------------------------------------------------
------------------------------------------------------------------------
------------------------------------------------------------------------
------------------------------------------------------------------------
------------------------------------------------------------------------
--HFNENHIKSFMRQLMEGLDYCHKK---------------------------------------------N
FLHRDI-----KCSNILLNN----------------------------------------------------
------------------------------------------------------------------------
------------------------------------------------------------------------
------------------------------------------------------------------------
----------------------------------RGQIKLADFGLARLYSSEESR--py-------------
------------------------------------------------------------------------
------------------------------------------------------------------------
------------------------------------------------------------------------
------------------------------------------------------------------------
------------------------------------------------------------------------
------------------------------------------------------------------------
------------------------------------------------------------------------
-------------------------------TNKVITLWYRPPELLLG--e---------------------
--------ERYT-PAIDVWSCGCILGELFTK-----------------KPIFQA------------------
--------------------------------NQELAQLELISRI--cgspcpavwpdviklpyfntmkpkk
qyrrklreefvfip----------------------------------------------------------
--------------AAALDLFDYMLALDPSKRCT--------------AEQALQCEFL
>CMGC_CDK14/135-419 CDK14_HUMAN CDK14 O94921
YEKL----------------EKLGEGS----------------YATVYKGKS--kv----------------
--------------------NGKLVALKVIR--lqeeegt---------------------------PFTAI
REASLLKGL--------------------------KHANIVLLHDIIHTKE---------------------
------------------------------------------------------------------------
------------------------------------------------------------------------
-----------------------------------------------------------TLTLVFEYVH---
------------TDLCQYMDK--hpg----------------------------------------------
------------------------------------------------------------------------
------------------------------------------------------------------------
------------------------------------------------------------------------
------------------------------------------------------------------------
------------------------------------------------------------------------
[truncated: 741,771 more chars]
