# Supplementary material for: A Structurally-Validated Multiple Sequence Alignment of 497 Human Protein Kinase Domains
Source: Sci Rep. 2019 Dec 24;9:19790. doi: 10.1038/s41598-019-56499-4 (PMC6930252; doi:10.1038/s41598-019-56499-4)
Supplement: Supplementary file 4 — Supplementary information 4 [file 41598_2019_56499_MOESM4_ESM.txt]

1_Group  2_Gene     3_HGNC      4_Uni_entry  5_Uni_acc   6_Domain_begin  7_Domain_end  8_Domain_length  9_Largest_insert_length  10_PDB_validation  11_Conformational_state  12_Dihedral_state  13_Group_in_Uni  14_Group_in_Manning  15_Synonymn
AGC      AKT1       HGNC:391    AKT1_HUMAN   P31749      150             408           259              9                        6NPZB              DFGin                    BLAminus           AGC              AGC      PKB,RAC
AGC      AKT2       HGNC:392    AKT2_HUMAN   P31751      152             409           258              9                        3E8DB              DFGin                    BLAminus           AGC              AGC      NA
AGC      AKT3       HGNC:393    AKT3_HUMAN   Q9Y243      148             405           258              9                        NA                 NA                       NA                 AGC              AGC      PKBG
AGC      CDC42BPA   HGNC:1737   MRCKA_HUMAN  Q5VT25      77              343           267              14                       NA                 NA                       NA                 AGC              AGC      KIAA0451
AGC      CDC42BPB   HGNC:1738   MRCKB_HUMAN  Q9Y5S2      76              342           267              14                       5OTFA              DFGin                    BLAminus           AGC              AGC      KIAA1124
AGC      CDC42BPG   HGNC:29829  MRCKG_HUMAN  Q6DT37      71              337           267              14                       NA                 NA                       NA                 AGC              AGC      DMPK2
AGC      CIT        HGNC:1985   CTRO_HUMAN   O14578      97              360           264              13                       NA                 NA                       NA                 AGC              AGC      CRIK,KIAA0949,STK21
AGC      DMPK       HGNC:2933   DMPK_HUMAN   Q09013      71              339           269              14                       2VD5A              DFGin                    BLAminus           AGC              AGC      DM1PK,MDPK
AGC      GRK1       HGNC:10013  GRK1_HUMAN   Q15835      190             455           266              9                        NA                 NA                       NA                 AGC              AGC      RHOK
AGC      GRK2       HGNC:289    ARBK1_HUMAN  P25098      191             453           263              9                        5UVCA              DFGin                    BLAminus           AGC              AGC      ADRBK1,BARK,BARK1
AGC      GRK3       HGNC:290    ARBK2_HUMAN  P35626      191             453           263              9                        NA                 NA                       NA                 AGC              AGC      ADRBK2,BARK2
AGC      GRK4       HGNC:4543   GRK4_HUMAN   P32298      187             449           263              9                        4YHJB              DFGin                    BLAminus           AGC              AGC      GPRK2L,GPRK4
AGC      GRK5       HGNC:4544   GRK5_HUMAN   P34947      186             448           263              9                        4TNDA              DFGin                    BLAminus           AGC              AGC      GPRK5
AGC      GRK6       HGNC:4545   GRK6_HUMAN   P43250      186             448           263              9                        2ACXA              DFGin                    BLAminus           AGC              AGC      GPRK6
AGC      GRK7       HGNC:17031  GRK7_HUMAN   Q8WTQ7      191             454           264              10                       NA                 NA                       NA                 AGC              AGC      GPRK7
AGC      LATS1      HGNC:6514   LATS1_HUMAN  O95835      705             1010          306              48                       NA                 NA                       NA                 AGC              AGC      WARTS
AGC      LATS2      HGNC:6515   LATS2_HUMAN  Q9NRM7      668             973           306              48                       NA                 NA                       NA                 AGC              AGC      KPM
AGC      MAST1      HGNC:19034  MAST1_HUMAN  Q9Y2H9      374             647           274              16                       NA                 NA                       NA                 AGC              AGC      KIAA0973,SAST
AGC      MAST2      HGNC:19035  MAST2_HUMAN  Q6P0Q8      512             785           274              16                       NA                 NA                       NA                 AGC              AGC      KIAA0807,MAST205
AGC      MAST3      HGNC:19036  MAST3_HUMAN  O60307      367             640           274              16                       NA                 NA                       NA                 AGC              AGC      KIAA0561
AGC      MAST4      HGNC:19037  MAST4_HUMAN  O15021      570             843           274              16                       NA                 NA                       NA                 AGC              AGC      KIAA0303
AGC      MASTL      HGNC:19042  GWL_HUMAN    Q96GX5      35              835           801              548                      5LOHA              DFGin                    BLAplus            AGC              AGC      GW,GWL,THC2
AGC      PDPK1      HGNC:8816   PDPK1_HUMAN  O15530      82              342           261              9                        2BIYA              DFGin                    BLAminus           AGC              AGC      PDK1
AGC      PDPK2P     HGNC:49897  PDPK2_HUMAN  Q6A1A2      55              315           261              9                        NA                 NA                       NA                 AGC              AGC      PDPK2
AGC      PKN1       HGNC:9405   PKN1_HUMAN   Q16512      615             874           260              9                        4OTGA              DFGin                    ABAminus           AGC              AGC      PAK1,PKN,PRK1,PRKCL1
AGC      PKN2       HGNC:9406   PKN2_HUMAN   Q16513      657             916           260              9                        4CRSA              DFGin                    BLAminus           AGC              AGC      PRK2,PRKCL2
AGC      PKN3       HGNC:17999  PKN3_HUMAN   Q6P5Z2      559             818           260              9                        NA                 NA                       NA                 AGC              AGC      PKNBETA
AGC      PRKACA     HGNC:9380   KAPCA_HUMAN  P17612      44              298           255              9                        6C0UA              DFGin                    BLAminus           AGC              AGC      PKACA
AGC      PRKACB     HGNC:9381   KAPCB_HUMAN  P22694      44              298           255              9                        NA                 NA                       NA                 AGC              AGC      NA
AGC      PRKACG     HGNC:9382   KAPCG_HUMAN  P22612      44              298           255              9                        NA                 NA                       NA                 AGC              AGC      NA
AGC      PRKCA      HGNC:9393   KPCA_HUMAN   P17252      339             597           259              9                        4RA4A              DFGin                    BLAminus           AGC              AGC      PKCA,PRKACA
AGC      PRKCB      HGNC:9395   KPCB_HUMAN   P05771      342             600           259              9                        2I0EB              DFGin                    BLAminus           AGC              AGC      PKCB,PRKCB1
AGC      PRKCD      HGNC:9399   KPCD_HUMAN   Q05655      349             603           255              9                        NA                 NA                       NA                 AGC              AGC      NA
AGC      PRKCE      HGNC:9401   KPCE_HUMAN   Q02156      408             668           261              9                        NA                 NA                       NA                 AGC              AGC      PKCE
AGC      PRKCG      HGNC:9402   KPCG_HUMAN   P05129      351             614           264              9                        NA                 NA                       NA                 AGC              AGC      PKCG
AGC      PRKCH      HGNC:9403   KPCL_HUMAN   P24723      355             614           260              9                        3TXOA              DFGin                    BLAminus           AGC              AGC      PKCL,PRKCL
AGC      PRKCI      HGNC:9404   KPCI_HUMAN   P41743      254             522           269              9                        3A8XA              DFGin                    BLAminus           AGC              AGC      DXS1179E
AGC      PRKCQ      HGNC:9410   KPCT_HUMAN   Q04759      380             634           255              9                        5F9EB              DFGin                    BLAminus           AGC              AGC      PRKCT
AGC      PRKCZ      HGNC:9412   KPCZ_HUMAN   Q05513      252             518           267              9                        NA                 NA                       NA                 AGC              AGC      PKC2
AGC      PRKG1      HGNC:9414   KGP1_HUMAN   Q13976      360             619           260              11                       6C0TA              DFGin                    BLAminus           AGC              AGC      PRKG1B,PRKGR1A,PRKGR1B
AGC      PRKG2      HGNC:9416   KGP2_HUMAN   Q13237      453             711           259              11                       NA                 NA                       NA                 AGC              AGC      PRKGR2
AGC      PRKX       HGNC:9441   PRKX_HUMAN   P51817      49              303           255              9                        NA                 NA                       NA                 AGC              AGC      PKX1
AGC      PRKY       HGNC:9444   PRKY_HUMAN   O43930      49              277           229              9                        NA                 NA                       NA                 AGC              AGC      NA
AGC      ROCK1      HGNC:10251  ROCK1_HUMAN  Q13464      76              338           263              13                       5WNED              DFGin                    BLAminus           AGC              AGC      NA
AGC      ROCK2      HGNC:10252  ROCK2_HUMAN  O75116      92              354           263              13                       5U7RB              DFGin                    BLAminus           AGC              AGC      KIAA0619
AGC      RPS6KA1_1  HGNC:10430  KS6A1_HUMAN  Q15418      62              321           260              9                        2Z7RA              DFGin                    BLBplus            AGC              AGC      MAPKAPK1A,RSK1
AGC      RPS6KA2_1  HGNC:10431  KS6A2_HUMAN  Q15349      59              318           260              9                        NA                 NA                       NA                 AGC              AGC      MAPKAPK1C,RSK3
AGC      RPS6KA3_1  HGNC:10432  KS6A3_HUMAN  P51812      68              327           260              9                        4NW6A              DFGin                    ABAminus           AGC              AGC      ISPK1,MAPKAPK1B,RSK2
AGC      RPS6KA4_1  HGNC:10433  KS6A4_HUMAN  O75676      33              301           269              10                       NA                 NA                       NA                 AGC              AGC      MSK2
AGC      RPS6KA5_1  HGNC:10434  KS6A5_HUMAN  O75582      49              318           270              10                       1VZOA              DFGinter                 NA                 AGC              AGC      MSK1
AGC      RPS6KA6_1  HGNC:10435  KS6A6_HUMAN  Q9UK32      73              330           258              9                        6G78A              DFGinter                 NA                 AGC              AGC      RSK4
AGC      RPS6KB1    HGNC:10436  KS6B1_HUMAN  P23443      91              352           262              10                       3WF9A              DFGin                    BLAminus           AGC              AGC      STK14A
AGC      RPS6KB2    HGNC:10437  KS6B2_HUMAN  Q9UBS0      67              328           262              10                       NA                 NA                       NA                 AGC              AGC      STK14B
AGC      RSKR       HGNC:26314  KS6R_HUMAN   Q96LW2      107             359           253              9                        NA                 NA                       NA                 OTHER            AGC      SGK494
AGC      SGK1       HGNC:10810  SGK1_HUMAN   O00141      98              355           258              9                        3HDNA              DFGinter                 NA                 AGC              AGC      SGK
AGC      SGK2       HGNC:13900  SGK2_HUMAN   Q9HBY8      95              352           258              9                        NA                 NA                       NA                 AGC              AGC      NA
AGC      SGK3       HGNC:10812  SGK3_HUMAN   Q96BR1      162             419           258              9                        NA                 NA                       NA                 AGC              AGC      CISK,SGKL
AGC      STK32A     HGNC:28317  ST32A_HUMAN  Q8WU08      23              281           259              9                        4FR4F              DFGin                    BLAminus           OTHER            AGC      YANK1
AGC      STK32B     HGNC:14217  ST32B_HUMAN  Q9NY57      23              283           261              9                        NA                 NA                       NA                 OTHER            AGC      YANK2
AGC      STK32C     HGNC:21332  ST32C_HUMAN  Q86UX6      93              353           261              9                        NA                 NA                       NA                 OTHER            AGC      YANK3
AGC      STK38      HGNC:17847  STK38_HUMAN  Q15208      89              382           294              36                       6BXIB              DFGin                    NA                 AGC              AGC      NDR1
AGC      STK38L     HGNC:17848  ST38L_HUMAN  Q9Y2H1      90              383           294              36                       NA                 NA                       NA                 AGC              AGC      KIAA0965,NDR2
CAMK     AURKA      HGNC:11393  AURKA_HUMAN  O14965      133             383           251              9                        6R4DA              DFGin                    BLAminus           OTHER            OTHER     AIK,AIRK1,ARK1,AURA,AYK1,BTAK,IAK1,STK15,STK6
CAMK     AURKB      HGNC:11390  AURKB_HUMAN  Q96GD4      77              327           251              9                        4AF3A              DFGinter                 NA                 OTHER            OTHER     AIK2,AIM1,AIRK2,ARK2,STK1,STK12,STK5
CAMK     AURKC      HGNC:11391  AURKC_HUMAN  Q9UQB9      43              293           251              9                        6GR9A              DFGin                    ABAminus           OTHER            OTHER     AIE2,AIK3,AIRK3,ARK3,STK13
CAMK     BRSK1      HGNC:18994  BRSK1_HUMAN  Q8TDC3      34              285           252              9                        NA                 NA                       NA                 CAMK             CAMK     KIAA1811,SAD1,SADB
CAMK     BRSK2      HGNC:11405  BRSK2_HUMAN  Q8IWQ3      19              270           252              9                        NA                 NA                       NA                 CAMK             CAMK     C11orf7,PEN11B,SADA,STK29
CAMK     CAMK1D     HGNC:19341  KCC1D_HUMAN  Q8IU85      23              279           257              13                       2JC6C              NA                       NA                 CAMK             CAMK     CAMKID
CAMK     CAMK1G     HGNC:14585  KCC1G_HUMAN  Q96NX5      23              277           255              13                       2JAMB              DFGin                    NA                 CAMK             CAMK     CLICK3,VWS1
CAMK     CAMK1      HGNC:1459   KCC1A_HUMAN  Q14012      20              276           257              13                       4FG7A              DFGin                    BLAminus           CAMK             CAMK     NA
CAMK     CAMK2A     HGNC:1460   KCC2A_HUMAN  Q9UQM7      13              271           259              13                       2VZ6B              DFGin                    BLAminus           CAMK             CAMK     CAMKA,KIAA0968
CAMK     CAMK2B     HGNC:1461   KCC2B_HUMAN  Q13554      14              272           259              13                       3BHHB              DFGin                    BLAminus           CAMK             CAMK     CAM2,CAMK2,CAMKB
CAMK     CAMK2D     HGNC:1462   KCC2D_HUMAN  Q13557      14              272           259              13                       6AYWB              DFGin                    BLAminus           CAMK             CAMK     CAMKD
CAMK     CAMK2G     HGNC:1463   KCC2G_HUMAN  Q13555      14              272           259              13                       2V7OA              DFGin                    BLAminus           CAMK             CAMK     CAMK,CAMK-II,CAMKG
CAMK     CAMK4      HGNC:1464   KCC4_HUMAN   Q16566      46              300           255              13                       2W4OA              NA                       NA                 CAMK             CAMK     CAMK,CAMK-GR,CAMKIV
CAMK     CAMKK1     HGNC:1469   KKCC1_HUMAN  Q8N5S9      128             409           282              32                       6CD6A              DFGin                    BLAminus           OTHER            OTHER     CAMKKA
CAMK     CAMKK2     HGNC:1470   KKCC2_HUMAN  Q96RR4      165             446           282              32                       6CMJB              DFGin                    BLAminus           OTHER            OTHER     CAMKKB,KIAA0787
CAMK     CAMKV      HGNC:28788  CAMKV_HUMAN  Q8NCB2      24              286           263              13                       NA                 NA                       NA                 CAMK             CAMK     NA
CAMK     CASK       HGNC:1497   CSKP_HUMAN   O14936      12              276           265              13                       3TACA              DFGin                    BLAminus           CAMK             CAMK     LIN2
CAMK     CHEK1      HGNC:1925   CHK1_HUMAN   O14757      9               265           257              11                       6FCKA              DFGin                    BLAminus           CAMK             CAMK     CHK1
CAMK     CHEK2      HGNC:16627  CHK2_HUMAN   O96017      220             486           267              14                       4A9UA              DFGin                    BLAminus           CAMK             CAMK     CDS1,CHK2,RAD53
CAMK     DAPK1      HGNC:2674   DAPK1_HUMAN  P53355      13              275           263              13                       6FHBA              DFGin                    BLAminus           CAMK             CAMK     DAPK
CAMK     DAPK2      HGNC:2675   DAPK2_HUMAN  Q9UIK4      23              285           263              13                       2CKED              DFGin                    BLAminus           CAMK             CAMK     NA
CAMK     DAPK3      HGNC:2676   DAPK3_HUMAN  O43293      13              275           263              13                       5A6NA              DFGin                    BLAminus           CAMK             CAMK     ZIPK
CAMK     DCLK1      HGNC:2700   DCLK1_HUMAN  O15075      390             647           258              13                       5JZNA              DFGin                    BLAminus           CAMK             CAMK     DCAMKL1,DCDC3A,KIAA0369
CAMK     DCLK2      HGNC:19002  DCLK2_HUMAN  Q8N568      394             651           258              13                       NA                 NA                       NA                 CAMK             CAMK     DCAMKL2,DCDC3B,DCK2
CAMK     DCLK3      HGNC:19005  DCLK3_HUMAN  Q9C098      356             613           258              13                       NA                 NA                       NA                 CAMK             CAMK     DCAMKL3,DCDC3C,KIAA1765
CAMK     HUNK       HGNC:13326  HUNK_HUMAN   P57058      62              320           259              10                       NA                 NA                       NA                 CAMK             CAMK     MAKV
CAMK     KALRN      HGNC:4814   KALRN_HUMAN  O60229      2683            2937          255              13                       NA                 NA                       NA                 CAMK             CAMK     DUET,DUO,HAPIP,TRAD
CAMK     MAPKAPK2   HGNC:6887   MAPK2_HUMAN  P49137      63              325           263              13                       3M42A              DFGin                    BLAminus           CAMK             CAMK     NA
CAMK     MAPKAPK3   HGNC:6888   MAPK3_HUMAN  Q16644      43              304           262              13                       3R1NA              DFGin                    BLAminus           CAMK             CAMK     NA
CAMK     MAPKAPK5   HGNC:6889   MAPK5_HUMAN  Q8IW41      20              304           285              18                       NA                 NA                       NA                 CAMK             CAMK     PRAK
CAMK     MARK1      HGNC:6896   MARK1_HUMAN  Q9P0L2      60              311           252              9                        2HAKF              NA                       NA                 CAMK             CAMK     KIAA1477,MARK
CAMK     MARK2      HGNC:3332   MARK2_HUMAN  Q7KZI7      53              304           252              9                        3IECC              DFGin                    BLAminus           CAMK             CAMK     EMK1
CAMK     MARK3      HGNC:6897   MARK3_HUMAN  P27448      56              307           252              9                        3FE3B              NA                       NA                 CAMK             CAMK     CTAK1,EMK2
CAMK     MARK4      HGNC:13538  MARK4_HUMAN  Q96L34      59              310           252              9                        5ES1A              DFGin                    NA                 CAMK             CAMK     KIAA1860,MARKL1
CAMK     MELK       HGNC:16870  MELK_HUMAN   Q14680      11              263           253              9                        4UMPB              DFGin                    BLAminus           CAMK             CAMK     KIAA0175
CAMK     MKNK1      HGNC:7110   MKNK1_HUMAN  Q9BUB5      48              374           327              41                       2HW6A              DFGout                   BBAminus           CAMK             CAMK     MNK1
CAMK     MKNK2      HGNC:7111   MKNK2_HUMAN  Q9HBH9      83              368           286              15                       2AC3A              DFGout                   BBAminus           CAMK             CAMK     GPRK7,MNK2
CAMK     MYLK2      HGNC:16243  MYLK2_HUMAN  Q9H1R3      283             540           258              13                       NA                 NA                       NA                 CAMK             CAMK     NA
CAMK     MYLK3      HGNC:29826  MYLK3_HUMAN  Q32MK0      513             770           258              13                       NA                 NA                       NA                 CAMK             CAMK     MLCK
CAMK     MYLK4      HGNC:27972  MYLK4_HUMAN  Q86YV6      104             361           258              13                       2X4FB              DFGin                    ABAminus           CAMK             CAMK     SGK085
CAMK     MYLK       HGNC:7590   MYLK_HUMAN   Q15746      1464            1719          256              13                       NA                 NA                       NA                 CAMK             CAMK     MLCK,MLCK1,MYLK1
CAMK     NIM1K      HGNC:28646  NIM1_HUMAN   Q8IY84      74              325           252              9                        NA                 NA                       NA                 CAMK             CAMK     NIM1
CAMK     NUAK1      HGNC:14311  NUAK1_HUMAN  O60285      55              306           252              9                        NA                 NA                       NA                 CAMK             CAMK     ARK5,KIAA0537,OMPHK1
CAMK     NUAK2      HGNC:29558  NUAK2_HUMAN  Q9H093      53              303           251              9                        NA                 NA                       NA                 CAMK             CAMK     OMPHK2,SNARK
CAMK     OBSCN_1    HGNC:15719  OBSCN_HUMAN  Q5VST9      6468            6721          254              13                       NA                 NA                       NA                 CAMK             CAMK     KIAA1556,KIAA1639
CAMK     OBSCN_2    HGNC:15719  OBSCN_HUMAN  Q5VST9      7672            7924          253              12                       NA                 NA                       NA                 CAMK             CAMK     KIAA1556,KIAA1639
CAMK     PASK       HGNC:17270  PASK_HUMAN   Q96RG2      999             1251          253              14                       3DLSA              DFGin                    BLAminus           CAMK             CAMK     KIAA0135
CAMK     PHKG1      HGNC:8930   PHKG1_HUMAN  Q16816      20              288           269              15                       NA                 NA                       NA                 CAMK             CAMK     PHKG
CAMK     PHKG2      HGNC:8931   PHKG2_HUMAN  P15735      24              291           268              14                       2Y7JC              DFGin                    BLAminus           CAMK             CAMK     NA
CAMK     PIM1       HGNC:8986   PIM1_HUMAN   P11309      38              290           253              12                       6NO9A              DFGin                    BLAminus           CAMK             CAMK     NA
CAMK     PIM2       HGNC:8987   PIM2_HUMAN   Q9P1W9      32              286           255              12                       2IWIA              DFGin                    BLAminus           CAMK             CAMK     NA
CAMK     PIM3       HGNC:19310  PIM3_HUMAN   Q86V86      40              293           254              11                       NA                 NA                       NA                 CAMK             CAMK     NA
CAMK     PLK1       HGNC:9077   PLK1_HUMAN   P53350      53              305           253              9                        5TA8A              DFGin                    BLAminus           OTHER            OTHER     PLK
CAMK     PLK2       HGNC:19699  PLK2_HUMAN   Q9NYY3      82              334           253              9                        4I6FA              DFGin                    BLAminus           OTHER            OTHER     SNK
CAMK     PLK3       HGNC:2154   PLK3_HUMAN   Q9H4B4      62              314           253              9                        4B6LA              DFGin                    BLAminus           OTHER            OTHER     CNK,FNK,PRK
CAMK     PLK4       HGNC:11397  PLK4_HUMAN   O00444      12              265           254              9                        3COKB              DFGin                    BLAminus           OTHER            OTHER     SAK,STK18
CAMK     PLK5       HGNC:27001  PLK5_HUMAN   Q496M5      1               65            65               9                        NA                 NA                       NA                 OTHER            OTHER     PLK5P
CAMK     PNCK       HGNC:13415  KCC1B_HUMAN  Q6P2M8      15              270           256              13                       NA                 NA                       NA                 CAMK             CAMK     NA
CAMK     PRKAA1     HGNC:9376   AAPK1_HUMAN  Q13131      27              279           253              9                        6C9JA              DFGin                    BLAminus           CAMK             CAMK     AMPK1
CAMK     PRKAA2     HGNC:9377   AAPK2_HUMAN  P54646      16              268           253              9                        6B2EA              DFGin                    BLAminus           CAMK             CAMK     AMPK,AMPK2
CAMK     PRKD1      HGNC:9407   KPCD1_HUMAN  Q15139      583             839           257              13                       NA                 NA                       NA                 CAMK             CAMK     PKD,PKD1,PRKCM
CAMK     PRKD2      HGNC:17293  KPCD2_HUMAN  Q9BZL6      551             807           257              13                       NA                 NA                       NA                 CAMK             CAMK     PKD2
CAMK     PRKD3      HGNC:9408   KPCD3_HUMAN  O94806      576             832           257              13                       NA                 NA                       NA                 CAMK             CAMK     EPK2,PRKCN
CAMK     PSKH1      HGNC:9529   KPSH1_HUMAN  P11801      98              355           258              13                       NA                 NA                       NA                 CAMK             CAMK     NA
CAMK     PSKH2      HGNC:18997  KPSH2_HUMAN  Q96QS6      63              320           258              13                       NA                 NA                       NA                 CAMK             CAMK     NA
CAMK     RPS6KA1_2  HGNC:10430  KS6A1_HUMAN  Q15418      418             675           258              13                       4NIFD              DFGin                    BLAminus           AGC              CAMK     MAPKAPK1A,RSK1
CAMK     RPS6KA2_2  HGNC:10431  KS6A2_HUMAN  Q15349      415             672           258              13                       NA                 NA                       NA                 AGC              CAMK     MAPKAPK1C,RSK3
CAMK     RPS6KA3_2  HGNC:10432  KS6A3_HUMAN  P51812      422             679           258              13                       4JG8A              DFGin                    BLAminus           AGC              CAMK     ISPK1,MAPKAPK1B,RSK2
CAMK     RPS6KA4_2  HGNC:10433  KS6A4_HUMAN  O75676      408             674           267              13                       NA                 NA                       NA                 AGC              CAMK     MSK2
CAMK     RPS6KA5_2  HGNC:10434  KS6A5_HUMAN  O75582      423             687           265              13                       3KN6B              DFGin                    BLAminus           AGC              CAMK     MSK1
CAMK     RPS6KA6_2  HGNC:10435  KS6A6_HUMAN  Q9UK32      426             683           258              13                       NA                 NA                       NA                 AGC              CAMK     RSK4
CAMK     SIK1B      HGNC:52389  SIK1B_HUMAN  A0A0B4J2F2  27              278           252              9                        NA                 NA                       NA                 CAMK             CAMK     NA
CAMK     SIK1       HGNC:11142  SIK1_HUMAN   P57059      27              278           252              9                        NA                 NA                       NA                 CAMK             CAMK     SIK,SNF1LK
CAMK     SIK2       HGNC:21680  SIK2_HUMAN   Q9H0K1      20              271           252              9                        NA                 NA                       NA                 CAMK             CAMK     KIAA0781,QIK,SNF1LK2
CAMK     SIK3       HGNC:29165  SIK3_HUMAN   Q9Y2K2      66              317           252              9                        NA                 NA                       NA                 CAMK             CAMK     KIAA0999,QSK
CAMK     SNRK       HGNC:30598  SNRK_HUMAN   Q9NRH2      16              269           254              9                        5YKSB              DFGin                    BLBminus           CAMK             CAMK     KIAA0096,SNFRK
CAMK     SPEG_1     HGNC:16901  SPEG_HUMAN   Q15772      1601            1854          254              13                       NA                 NA                       NA                 CAMK             CAMK     APEG1,KIAA1297
CAMK     SPEG_2     HGNC:16901  SPEG_HUMAN   Q15772      2966            3218          253              12                       NA                 NA                       NA                 CAMK             CAMK     APEG1,KIAA1297
CAMK     STK11      HGNC:11389  STK11_HUMAN  Q15831      49              309           261              10                       2WTKC              DFGin                    BLAminus           CAMK             CAMK     LKB1,PJS
CAMK     STK17A     HGNC:11395  ST17A_HUMAN  Q9UEE5      59              321           263              13                       NA                 NA                       NA                 CAMK             CAMK     DRAK1
CAMK     STK17B     HGNC:11396  ST17B_HUMAN  O94768      32              293           262              13                       3LM5A              DFGin                    BLAminus           CAMK             CAMK     DRAK2
CAMK     STK33      HGNC:14568  STK33_HUMAN  Q9BYT3      116             381           266              13                       NA                 NA                       NA                 CAMK             CAMK     NA
CAMK     STK40      HGNC:21373  STK40_HUMAN  Q8N2I9      35              330           296              18                       5L2QC              DFGin                    BLAminus           CAMK             CAMK     SGK495,SHIK
CAMK     TRIB1      HGNC:16891  TRIB1_HUMAN  Q96RU8      94              338           245              9                        5CEMA              DFGinter                 NA                 CAMK             CAMK     C8FW,GIG2,TRB1
CAMK     TRIB2      HGNC:30809  TRIB2_HUMAN  Q92519      64              308           245              9                        NA                 NA                       NA                 CAMK             CAMK     TRB2
CAMK     TRIB3      HGNC:16228  TRIB3_HUMAN  Q96RU7      71              315           245              9                        NA                 NA                       NA                 CAMK             CAMK     C20orf97,NIPK,SKIP3,TRB3
CAMK     TRIO       HGNC:12303  TRIO_HUMAN   O75962      2796            3050          255              13                       NA                 NA                       NA                 CAMK             CAMK     NA
CAMK     TSSK1B     HGNC:14968  TSSK1_HUMAN  Q9BXA7      12              272           261              11                       NA                 NA                       NA                 CAMK             CAMK     SPOGA1,SPOGA4,STK22A,STK22D,TSSK1
CAMK     TSSK2      HGNC:11401  TSSK2_HUMAN  Q96PF2      12              272           261              11                       NA                 NA                       NA                 CAMK             CAMK     DGSG,SPOGA2,STK22B
CAMK     TSSK3      HGNC:15473  TSSK3_HUMAN  Q96PN8      10              265           256              10                       NA                 NA                       NA                 CAMK             CAMK     SPOGA3,STK22C
CAMK     TSSK4      HGNC:19825  TSSK4_HUMAN  Q6SA08      25              293           269              16                       NA                 NA                       NA                 CAMK             CAMK     C14orf20,STK22E,TSSK5
CAMK     TSSK6      HGNC:30410  TSSK6_HUMAN  Q9BXA6      12              267           256              10                       NA                 NA                       NA                 CAMK             CAMK     SSTK
CAMK     TTN        HGNC:12403  TITIN_HUMAN  Q8WZ42      32178           32432         255              13                       4JNWB              NA                       NA                 CAMK             CAMK     NA
CK1      CSNK1A1    HGNC:2451   KC1A_HUMAN   P48729      17              283           267              10                       6GZDA              DFGin                    BLAminus           CK1              CK1      NA
CK1      CSNK1A1L   HGNC:20289  KC1AL_HUMAN  Q8N752      17              283           267              10                       NA                 NA                       NA                 CK1              CK1      NA
CK1      CSNK1D     HGNC:2452   KC1D_HUMAN   P48730      9               275           267              10                       6GZMB              DFGin                    BLAminus           CK1              CK1      HCKID
CK1      CSNK1E     HGNC:2453   KC1E_HUMAN   P49674      9               275           267              10                       4HOKM              DFGin                    BLAminus           CK1              CK1      NA
CK1      CSNK1G1    HGNC:2454   KC1G1_HUMAN  Q9HCP0      44              313           270              10                       2CMWA              DFGin                    BLAminus           CK1              CK1      NA
CK1      CSNK1G2    HGNC:2455   KC1G2_HUMAN  P78368      46              314           269              10                       2C47D              DFGin                    BLAminus           CK1              CK1      CK1G2
CK1      CSNK1G3    HGNC:2456   KC1G3_HUMAN  Q9Y6M4      43              310           268              9                        6GROA              DFGin                    BLAminus           CK1              CK1      NA
CK1      TTBK1      HGNC:19140  TTBK1_HUMAN  Q5TCY1      34              295           262              10                       4NFNA              DFGin                    BLAminus           CK1              CK1      BDTK,KIAA1855
CK1      TTBK2      HGNC:19141  TTBK2_HUMAN  Q6IQ55      21              282           262              10                       NA                 NA                       NA                 CK1              CK1      KIAA0847
CK1      VRK1       HGNC:12718  VRK1_HUMAN   Q99986      37              326           290              18                       6CNXA              DFGin                    BLAminus           CK1              CK1      NA
CK1      VRK2       HGNC:12719  VRK2_HUMAN   Q86Y07      29              315           287              18                       6NCGA              DFGin                    BLAminus           CK1              CK1      NA
CK1      VRK3       HGNC:18996  VRK3_HUMAN   Q8IV63      166             455           290              18                       2JIIB              DFGin                    BLAminus           CK1              CK1      NA
CMGC     CDK10      HGNC:1770   CDK10_HUMAN  Q15131      39              323           285              39                       NA                 NA                       NA                 CMGC             CMGC     NA
CMGC     CDK11A     HGNC:1730   CD11A_HUMAN  Q9UQ88      426             711           286              40                       NA                 NA                       NA                 CMGC             CMGC     CDC2L2,CDC2L3,PITSLREB
CMGC     CDK11B     HGNC:1729   CD11B_HUMAN  P21127      438             723           286              40                       NA                 NA                       NA                 CMGC             CMGC     CDC2L1,CDK11,PITSLREA,PK58
CMGC     CDK12      HGNC:24224  CDK12_HUMAN  Q9NYV4      727             1020          294              39                       5ACBC              DFGin                    BLAminus           CMGC             CMGC     CRK7,CRKRS,KIAA0904
CMGC     CDK13      HGNC:1733   CDK13_HUMAN  Q14004      705             998           294              39                       5EFQC              DFGin                    BLAminus           CMGC             CMGC     CDC2L,CDC2L5,CHED,KIAA1791
CMGC     CDK14      HGNC:8883   CDK14_HUMAN  O94921      135             419           285              41                       NA                 NA                       NA                 CMGC             CMGC     KIAA0834,PFTK1
CMGC     CDK15      HGNC:14434  CDK15_HUMAN  Q96Q40      103             387           285              41                       NA                 NA                       NA                 CMGC             CMGC     ALS2CR7,PFTK2
CMGC     CDK16      HGNC:8749   CDK16_HUMAN  Q00536      165             446           282              39                       5G6VA              DFGout                   BBAminus           CMGC             CMGC     PCTAIRE1,PCTK1
CMGC     CDK17      HGNC:8750   CDK17_HUMAN  Q00537      192             473           282              39                       NA                 NA                       NA                 CMGC             CMGC     PCTAIRE2,PCTK2
CMGC     CDK18      HGNC:8751   CDK18_HUMAN  Q07002      144             425           282              39                       NA                 NA                       NA                 CMGC             CMGC     PCTAIRE3,PCTK3
CMGC     CDK19      HGNC:19338  CDK19_HUMAN  Q9BWU1      20              335           316              47                       NA                 NA                       NA                 CMGC             CMGC     CDC2L6,CDK11,KIAA1028
CMGC     CDK1       HGNC:1722   CDK1_HUMAN   P06493      4               287           284              38                       6GU4A              DFGin                    BLAminus           CMGC             CMGC     CDC2,CDC28A,CDKN1,P34CDC2
CMGC     CDK20      HGNC:21420  CDK20_HUMAN  Q8IZL9      4               288           285              39                       NA                 NA                       NA                 CMGC             CMGC     CCRK,CDCH
CMGC     CDK2       HGNC:1771   CDK2_HUMAN   P24941      4               286           283              38                       6GUFC              DFGin                    BLAminus           CMGC             CMGC     CDKN2
CMGC     CDK3       HGNC:1772   CDK3_HUMAN   Q00526      4               286           283              38                       NA                 NA                       NA                 CMGC             CMGC     CDKN3
CMGC     CDK4       HGNC:1773   CDK4_HUMAN   P11802      6               295           290              36                       3G33C              DFGin                    BLAplus            CMGC             CMGC     NA
CMGC     CDK5       HGNC:1774   CDK5_HUMAN   Q00535      4               286           283              38                       3O0GA              DFGin                    BLAminus           CMGC             CMGC     CDKN5
CMGC     CDK6       HGNC:1777   CDK6_HUMAN   Q00534      13              300           288              36                       1XO2B              DFGin                    BLAminus           CMGC             CMGC     CDKN6
CMGC     CDK7       HGNC:1778   CDK7_HUMAN   P50613      12              296           285              37                       6O9L8              DFGin                    NA                 CMGC             CMGC     CAK,CAK1,CDKN7,MO15,STK1
CMGC     CDK8       HGNC:1779   CDK8_HUMAN   P49336      20              335           316              47                       5XS2A              DFGin                    BLAminus           CMGC             CMGC     NA
CMGC     CDK9       HGNC:1780   CDK9_HUMAN   P50750      19              315           297              41                       4OR5F              DFGin                    BLAminus           CMGC             CMGC     CDC2L4,TAK
CMGC     CDKL1      HGNC:1781   CDKL1_HUMAN  Q00532      5               288           284              40                       4AGUC              DFGin                    BLAminus           CMGC             CMGC     NA
CMGC     CDKL2      HGNC:1782   CDKL2_HUMAN  Q92772      4               287           284              40                       4AAAA              DFGin                    BLBminus           CMGC             CMGC     NA
CMGC     CDKL3      HGNC:15483  CDKL3_HUMAN  Q8IVW4      4               286           283              40                       3ZDUA              DFGin                    BLAminus           CMGC             CMGC     NKIAMRE
CMGC     CDKL4      HGNC:19287  CDKL4_HUMAN  Q5MAI5      4               286           283              40                       NA                 NA                       NA                 CMGC             CMGC     NA
CMGC     CDKL5      HGNC:11411  CDKL5_HUMAN  O76039      13              297           285              41                       4BGQA              DFGin                    BLAminus           CMGC             CMGC     STK9
CMGC     CLK1       HGNC:2068   CLK1_HUMAN   P49759      161             477           317              53                       6RAAA              DFGin                    BLAminus           CMGC             CMGC     CLK
CMGC     CLK2       HGNC:2069   CLK2_HUMAN   P49760      163             479           317              53                       6FYLA              DFGin                    BLAminus           CMGC             CMGC     NA
CMGC     CLK3       HGNC:2071   CLK3_HUMAN   P49761      304             620           317              53                       6RCTB              DFGin                    BLAminus           CMGC             CMGC     NA
CMGC     CLK4       HGNC:13659  CLK4_HUMAN   Q9HAZ1      159             475           317              53                       6FYVA              DFGin                    BLAminus           CMGC             CMGC     NA
CMGC     CSNK2A1    HGNC:2457   CSK21_HUMAN  P68400      39              324           286              46                       6Q4QB              DFGin                    BLAminus           OTHER            CMGC     CK2A1
CMGC     CSNK2A2    HGNC:2459   CSK22_HUMAN  P19784      40              325           286              46                       6QY9A              DFGin                    BLAminus           OTHER            CMGC     CK2A2
CMGC     CSNK2A3    HGNC:2458   CSK23_HUMAN  Q8NEV1      39              324           286              46                       NA                 NA                       NA                 OTHER            CMGC     CSNK2A1P
CMGC     DYRK1A     HGNC:3091   DYR1A_HUMAN  Q13627      159             479           321              73                       4YU2D              DFGin                    BLAminus           CMGC             CMGC     DYRK,MNB,MNBH
CMGC     DYRK1B     HGNC:3092   DYR1B_HUMAN  Q9Y463      111             431           321              73                       NA                 NA                       NA                 CMGC             CMGC     MIRK
CMGC     DYRK2      HGNC:3093   DYRK2_HUMAN  Q92630      222             535           314              68                       5LXDB              DFGin                    BLAminus           CMGC             CMGC     NA
CMGC     DYRK3      HGNC:3094   DYRK3_HUMAN  O43781      209             522           314              68                       5Y86A              DFGin                    BLAminus           CMGC             CMGC     NA
CMGC     DYRK4      HGNC:3095   DYRK4_HUMAN  Q9NR20      104             400           297              51                       NA                 NA                       NA                 CMGC             CMGC     NA
CMGC     GSK3A      HGNC:4616   GSK3A_HUMAN  P49840      119             403           285              38                       NA                 NA                       NA                 CMGC             CMGC     NA
CMGC     GSK3B      HGNC:4617   GSK3B_HUMAN  P49841      56              340           285              38                       6H0UB              DFGin                    BLAminus           CMGC             CMGC     NA
CMGC     HIPK1      HGNC:19006  HIPK1_HUMAN  Q86Z02      190             518           329              81                       NA                 NA                       NA                 CMGC             CMGC     KIAA0630,MYAK,NBAK2
CMGC     HIPK2      HGNC:14402  HIPK2_HUMAN  Q9H2X6      199             527           329              81                       NA                 NA                       NA                 CMGC             CMGC     NA
CMGC     HIPK3      HGNC:4915   HIPK3_HUMAN  Q9H422      197             525           329              81                       NA                 NA                       NA                 CMGC             CMGC     DYRK6,FIST3,PKY
CMGC     HIPK4      HGNC:19007  HIPK4_HUMAN  Q8NE63      11              347           337              87                       NA                 NA                       NA                 CMGC             CMGC     NA
CMGC     ICK        HGNC:21219  ICK_HUMAN    Q9UPZ9      4               284           281              39                       NA                 NA                       NA                 CMGC             CMGC     KIAA0936
CMGC     MAK        HGNC:6816   MAK_HUMAN    P20794      4               284           281              39                       NA                 NA                       NA                 CMGC             CMGC     NA
CMGC     MAPK10     HGNC:6872   MK10_HUMAN   P53779      64              359           296              51                       4H39A              DFGin                    BLAminus           CMGC             CMGC     JNK3,JNK3A,PRKM10,SAPK1B
CMGC     MAPK11     HGNC:6873   MK11_HUMAN   Q15759      24              308           285              40                       3GC8B              DFGin                    ABAminus           CMGC             CMGC     PRKM11,SAPK2,SAPK2B
CMGC     MAPK12     HGNC:6874   MK12_HUMAN   P53778      27              311           285              40                       1CM8B              DFGin                    BLAminus           CMGC             CMGC     ERK6,SAPK3
CMGC     MAPK13     HGNC:6875   MK13_HUMAN   O15264      25              308           284              40                       4MYGB              DFGin                    BLAminus           CMGC             CMGC     PRKM13,SAPK4
CMGC     MAPK14     HGNC:6876   MK14_HUMAN   Q16539      24              308           285              40                       1WBWA              DFGin                    BLAminus           CMGC             CMGC     CSBP,CSBP1,CSBP2,CSPB1,MXI2,SAPK2A
CMGC     MAPK15     HGNC:24667  MK15_HUMAN   Q8TD08      13              304           292              41                       NA                 NA                       NA                 CMGC             CMGC     ERK7,ERK8
CMGC     MAPK1      HGNC:6871   MK01_HUMAN   P28482      25              313           289              40                       6QAWA              DFGin                    BLAminus           CMGC             CMGC     ERK2,PRKM1,PRKM2
CMGC     MAPK3      HGNC:6877   MK03_HUMAN   P27361      42              330           289              40                       6GESB              DFGin                    BLAminus           CMGC             CMGC     ERK1,PRKM3
CMGC     MAPK4      HGNC:6878   MK04_HUMAN   P31152      20              312           293              38                       NA                 NA                       NA                 CMGC             CMGC     ERK4,PRKM4
CMGC     MAPK6      HGNC:6879   MK06_HUMAN   Q16659      20              316           297              39                       2I6LA              DFGin                    BLAminus           CMGC             CMGC     ERK3,PRKM6
CMGC     MAPK7      HGNC:6880   MK07_HUMAN   Q13164      55              347           293              40                       5O7IA              DFGin                    BLAminus           CMGC             CMGC     BMK1,ERK5,PRKM7
CMGC     MAPK8      HGNC:6881   MK08_HUMAN   P45983      26              321           296              51                       3O2MB              DFGin                    BLAminus           CMGC             CMGC     JNK1,PRKM8,SAPK1,SAPK1C
CMGC     MAPK9      HGNC:6886   MK09_HUMAN   P45984      26              321           296              51                       3E7OA              DFGin                    ABAminus           CMGC             CMGC     JNK2,PRKM9,SAPK1A
CMGC     MOK        HGNC:9833   MOK_HUMAN    Q9UQ07      4               285           282              38                       NA                 NA                       NA                 CMGC             CMGC     RAGE,RAGE1
CMGC     NLK        HGNC:29858  NLK_HUMAN    Q9UBE8      138             427           290              41                       NA                 NA                       NA                 CMGC             CMGC     LAK1
CMGC     PRPF4B     HGNC:17346  PRP4B_HUMAN  Q13523      687             1003          317              69                       4IJPA              DFGin                    BLAminus           CMGC             CMGC     KIAA0536,PRP4,PRP4H,PRP4K
CMGC     SRPK1      HGNC:11305  SRPK1_HUMAN  Q96SB4      80              653           574              266                      1WAKA              DFGin                    BLAminus           CMGC             CMGC     NA
CMGC     SRPK2      HGNC:11306  SRPK2_HUMAN  P78362      81              686           606              298                      5MYVA              DFGin                    BLAminus           CMGC             CMGC     NA
CMGC     SRPK3      HGNC:11402  SRPK3_HUMAN  Q9UPE1      79              565           487              179                      NA                 NA                       NA                 CMGC             CMGC     MSSK1,STK23
NEK      NEK10      HGNC:18592  NEK10_HUMAN  Q6ZWH5      519             785           267              16                       NA                 NA                       NA                 NEK              NEK      NA
NEK      NEK11      HGNC:18593  NEK11_HUMAN  Q8NG66      29              287           259              10                       NA                 NA                       NA                 NEK              NEK      NA
NEK      NEK1       HGNC:7744   NEK1_HUMAN   Q96PY6      4               258           255              10                       4B9DB              DFGinter                 NA                 NEK              NEK      KIAA1901
NEK      NEK2       HGNC:7745   NEK2_HUMAN   P51955      8               271           264              10                       5M53A              DFGin                    BLBminus           NEK              NEK      NEK2A,NLK1
NEK      NEK3       HGNC:7746   NEK3_HUMAN   P51956      4               257           254              10                       NA                 NA                       NA                 NEK              NEK      NA
NEK      NEK4       HGNC:11399  NEK4_HUMAN   P51957      6               261           256              10                       NA                 NA                       NA                 NEK              NEK      STK2
NEK      NEK5       HGNC:7748   NEK5_HUMAN   Q6P3R8      4               259           256              10                       NA                 NA                       NA                 NEK              NEK      NA
NEK      NEK6       HGNC:7749   NEK6_HUMAN   Q9HC98      45              305           261              11                       NA                 NA                       NA                 NEK              NEK      NA
NEK      NEK7       HGNC:13386  NEK7_HUMAN   Q8TDX7      34              294           261              11                       6GT1B              DFGin                    NA                 NEK              NEK      NA
NEK      NEK8       HGNC:13387  NEK8_HUMAN   Q86SG6      4               258           255              10                       NA                 NA                       NA                 NEK              NEK      JCK,NEK12A
NEK      NEK9       HGNC:18591  NEK9_HUMAN   Q8TD19      52              308           257              12                       NA                 NA                       NA                 NEK              NEK      KIAA1995,NEK8,NERCC
OTHER    AAK1       HGNC:19679  AAK1_HUMAN   Q2M2I8      46              313           268              11                       4WSQB              DFGin                    BLAminus           OTHER            OTHER    KIAA1048
OTHER    BMP2K      HGNC:18041  BMP2K_HUMAN  Q9NSY1      51              317           267              11                       4W9WA              DFGin                    BLAminus           OTHER            OTHER    BIKE
OTHER    BUB1B      HGNC:1149   BUB1B_HUMAN  O60566      766             1021          256              11                       NA                 NA                       NA                 OTHER            OTHER    BUBR1,MAD3L,SSK1
OTHER    BUB1       HGNC:1148   BUB1_HUMAN   O43683      787             1056          270              24                       6F7BA              DFGin                    BLAminus           OTHER            OTHER    BUB1L
OTHER    CDC7       HGNC:1745   CDC7_HUMAN   O00311      58              569           512              161                      4F9BA              DFGin                    BLAminus           OTHER            OTHER    CDC7L1
OTHER    CHUK       HGNC:1974   IKKA_HUMAN   O15111      15              309           295              32                       5EBZL              DFGin                    BLAminus           OTHER            OTHER    IKKA,TCF16
OTHER    DSTYK      HGNC:29043  DUSTY_HUMAN  Q6XUX3      648             908           261              11                       NA                 NA                       NA                 OTHER            OTHER    KIAA0472,RIP5,RIPK5,SGK496
OTHER    EIF2AK1    HGNC:24921  E2AK1_HUMAN  Q9BQI3      167             583           417              141                      NA                 NA                       NA                 OTHER            OTHER    HRI,KIAA1369
OTHER    EIF2AK2    HGNC:9437   E2AK2_HUMAN  P19525      267             538           272              29                       2A1AB              DFGin                    ABAminus           OTHER            OTHER    PKR,PRKR
OTHER    EIF2AK3    HGNC:3255   E2AK3_HUMAN  Q9NZJ5      593             1077          485              220                      4X7LA              DFGout                   BBAminus           OTHER            OTHER    PEK,PERK
OTHER    EIF2AK4_1  HGNC:19687  E2AK4_HUMAN  Q9P2K8      280             539           260              25                       NA                 NA                       NA                 OTHER            OTHER    GCN2,KIAA1338
OTHER    EIF2AK4_2  HGNC:19687  E2AK4_HUMAN  Q9P2K8      590             1001          412              137                      NA                 NA                       NA                 OTHER            OTHER    GCN2,KIAA1338
OTHER    ERN1       HGNC:3449   ERN1_HUMAN   O75460      569             832           264              14                       4U6RA              DFGin                    BLAminus           OTHER            OTHER    IRE1
OTHER    ERN2       HGNC:16942  ERN2_HUMAN   Q76MJ5      518             781           264              14                       NA                 NA                       NA                 OTHER            OTHER    IRE2
OTHER    GAK        HGNC:4113   GAK_HUMAN    O14976      40              315           276              13                       4Y8DB              DFGin                    BLAminus           OTHER            OTHER    NA
OTHER    HASPIN     HGNC:19682  HASP_HUMAN   Q8TF76      484             797           314              32                       6G3AA              DFGin                    BLAminus           OTHER            OTHER    GSG2
OTHER    IKBKB      HGNC:5960   IKKB_HUMAN   O14920      15              308           294              32                       4KIKB              DFGin                    BLAminus           OTHER            OTHER    IKKB
OTHER    IKBKE      HGNC:14552  IKKE_HUMAN   Q14164      9               304           296              34                       NA                 NA                       NA                 OTHER            OTHER    IKKE,IKKI,KIAA0151
OTHER    MLKL       HGNC:26617  MLKL_HUMAN   Q8NB16      201             468           268              11                       4MWIA              DFGin                    BLBminus           OTHER            OTHER    NA
OTHER    MOS        HGNC:7199   MOS_HUMAN    P00540      60              340           281              17                       NA                 NA                       NA                 OTHER            OTHER    NA
OTHER    NRBP12     HGNC:19339  NRBP2_HUMAN  Q9NSY0      37              306           270              8                        NA                 NA                       NA                 OTHER            OTHER    ORFNames=PP9320,TRG16
OTHER    NRBP1      HGNC:7993   NRBP_HUMAN   Q9UHY1      64              327           264              6                        NA                 NA                       NA                 OTHER            OTHER    BCON3,NRBP
OTHER    PAN3       HGNC:29991  PAN3_HUMAN   Q58A45      480             751           272              26                       NA                 NA                       NA                 OTHER            OTHER    NA
OTHER    PBK        HGNC:18282  TOPK_HUMAN   Q96KB5      32              320           289              16                       NA                 NA                       NA                 STE              OTHER    TOPK
OTHER    PDIK1L     HGNC:18981  PDK1L_HUMAN  Q8N165      8               331           324              35                       NA                 NA                       NA                 OTHER            OTHER    CLIK1L
OTHER    PEAK1      HGNC:29431  PEAK1_HUMAN  Q9H792      1327            1665          339              57                       6BHCA              DFGin                    BLAminus           OTHER            OTHER    KIAA2002
OTHER    PEAK3      HGNC:24793  PEAK3_HUMAN  Q6ZS72      171             397           227              8                        NA                 NA                       NA                 None             OTHER    C19orf35
OTHER    PIK3R4     HGNC:8982   PI3R4_HUMAN  Q99570      26              313           288              28                       NA                 NA                       NA                 OTHER            OTHER    VPS15
OTHER    PINK1      HGNC:14581  PINK1_HUMAN  Q9BXM7      156             509           354              36                       NA                 NA                       NA                 OTHER            OTHER    NA
OTHER    PKDCC      HGNC:25123  PKDCC_HUMAN  Q504Y2      138             391           254              18                       NA                 NA                       NA                 OTHER            OTHER    SGK493,VLK
OTHER    PKMYT1     HGNC:29650  PMYT1_HUMAN  Q99640      110             359           250              11                       5VD3A              DFGin                    BLAminus           OTHER            OTHER    MYT1
OTHER    POMK       HGNC:26267  SG196_HUMAN  Q9H5K3      81              333           253              12                       NA                 NA                       NA                 OTHER            OTHER    SGK196
OTHER    PRAG1      HGNC:25438  PRAG1_HUMAN  Q86YV5      992             1327          336              53                       5VE6A              DFGin                    NA                 OTHER            OTHER    SGK223
OTHER    PXK        HGNC:23326  PXK_HUMAN    Q7Z7A4      146             396           251              17                       NA                 NA                       NA                 OTHER            OTHER    NA
OTHER    RNASEL     HGNC:10050  RN5A_HUMAN   Q05823      361             586           226              22                       4OAUC              DFGin                    BLAminus           OTHER            OTHER    RNS4
OTHER    RPS6KC1    HGNC:10439  KS6C1_HUMAN  Q96S38      337             1059          723              480                      NA                 NA                       NA                 OTHER            OTHER    RPK118
OTHER    RPS6KL1    HGNC:20222  RPKL1_HUMAN  Q9Y6S9      150             539           390              150                      NA                 NA                       NA                 OTHER            OTHER    NA
OTHER    SBK1       HGNC:17699  SBK1_HUMAN   Q52WX2      53              315           263              13                       NA                 NA                       NA                 OTHER            OTHER    NA
OTHER    SBK2       HGNC:34416  SBK2_HUMAN   P0C263      62              327           266              14                       NA                 NA                       NA                 OTHER            OTHER    SGK069
OTHER    SBK3       HGNC:44121  SBK3_HUMAN   P0C264      43              306           264              15                       NA                 NA                       NA                 OTHER            OTHER    SGK110
OTHER    SCYL1      HGNC:14372  SCYL1_HUMAN  Q96KG9      14              263           250              15                       NA                 NA                       NA                 OTHER            OTHER    CVAK90,GKLP,NTKL,TAPK,TEIF,TRAP
OTHER    SCYL2      HGNC:19286  SCYL2_HUMAN  Q6P3W7      32              327           296              15                       NA                 NA                       NA                 OTHER            OTHER    CVAK104,KIAA1360
OTHER    SCYL3      HGNC:19285  PACE1_HUMAN  Q8IZE3      11              245           235              11                       NA                 NA                       NA                 OTHER            OTHER    PACE1
OTHER    STK16      HGNC:11394  STK16_HUMAN  O75716      20              292           273              10                       2BUJA              DFGin                    BLAminus           OTHER            OTHER    MPSK1,PKL12,TSF1
OTHER    STK31      HGNC:11407  STK31_HUMAN  Q9BXU1      710             972           263              21                       NA                 NA                       NA                 OTHER            OTHER    SGK396
OTHER    STK35      HGNC:16254  STK35_HUMAN  Q8TDR2      202             529           328              37                       NA                 NA                       NA                 OTHER            OTHER    CLIK1,PDIK1,STK35L1
OTHER    STK36      HGNC:17209  STK36_HUMAN  Q9NRP7      4               254           251              9                        NA                 NA                       NA                 OTHER            OTHER    KIAA1278
OTHER    STKLD1     HGNC:28669  STKL1_HUMAN  Q8NE28      28              297           270              19                       NA                 NA                       NA                 OTHER            OTHER    C9orf96,SGK071
OTHER    TBCK       HGNC:28261  TBCK_HUMAN   Q8TEA7      1               273           273              24                       NA                 NA                       NA                 OTHER            OTHER    TBCKL
OTHER    TBK1       HGNC:11584  TBK1_HUMAN   Q9UHD2      7               304           298              33                       6O8BB              DFGin                    BLAminus           OTHER            OTHER    NAK
OTHER    TEX14      HGNC:11737  TEX14_HUMAN  Q8IWB6      227             512           286              19                       NA                 NA                       NA                 OTHER            OTHER    SGK307
OTHER    TLK1       HGNC:11841  TLK1_HUMAN   Q9UKI8      456             734           279              13                       NA                 NA                       NA                 OTHER            OTHER    KIAA0137
OTHER    TLK2       HGNC:11842  TLK2_HUMAN   Q86UE8      462             741           280              13                       5O0YA              DFGin                    BLAminus           OTHER            OTHER    NA
OTHER    TP53RK     HGNC:16197  PRPK_HUMAN   Q96S44      33              253           221              14                       NA                 NA                       NA                 OTHER            OTHER    C20orf64,PRPK
OTHER    TTK        HGNC:12401  TTK_HUMAN    P33981      525             791           267              11                       5AP1A              DFGin                    ABAminus           OTHER            OTHER    MPS1,MPS1L1
OTHER    UHMK1      HGNC:19683  UHMK1_HUMAN  Q8TAS1      23              304           282              13                       NA                 NA                       NA                 OTHER            OTHER    KIS,KIST
OTHER    ULK1       HGNC:12558  ULK1_HUMAN   O75385      14              278           265              12                       5CI7A              DFGin                    BLAminus           OTHER            OTHER    KIAA0722
OTHER    ULK2       HGNC:13480  ULK2_HUMAN   Q8IYT8      7               271           265              12                       6QAVC              DFGin                    BLAminus           OTHER            OTHER    KIAA0623
OTHER    ULK3       HGNC:19703  ULK3_HUMAN   Q6PHR2      14              270           257              12                       6FDYU              DFGin                    BLAminus           OTHER            OTHER    NA
OTHER    ULK4       HGNC:15784  ULK4_HUMAN   Q96C45      4               280           277              24                       NA                 NA                       NA                 OTHER            OTHER    NA
OTHER    WEE1       HGNC:12761  WEE1_HUMAN   P30291      299             569           271              19                       5VD7A              DFGin                    BLAminus           OTHER            OTHER    NA
OTHER    WEE2       HGNC:19684  WEE2_HUMAN   P0C1S8      212             486           275              23                       5VDKA              DFGin                    BLAminus           OTHER            OTHER    WEE1B
OTHER    WNK1       HGNC:14540  WNK1_HUMAN   Q9H4A3      220             479           260              11                       5WE8B              DFGin                    BLAminus           OTHER            OTHER    HSN2,KDP,KIAA0344,PRKWNK1
OTHER    WNK2       HGNC:14542  WNK2_HUMAN   Q9Y3S1      194             453           260              11                       NA                 NA                       NA                 OTHER            OTHER    KIAA1760,PRKWNK2,SDCCAG43
OTHER    WNK3       HGNC:14543  WNK3_HUMAN   Q9BYP7      146             405           260              11                       5O21B              DFGin                    BLAminus           OTHER            OTHER    KIAA1566,PRKWNK3
OTHER    WNK4       HGNC:14544  WNK4_HUMAN   Q96J92      173             432           260              11                       NA                 NA                       NA                 OTHER            OTHER    PRKWNK4
RGC      GUCY2C     HGNC:4688   GUC2C_HUMAN  P25092      489             747           259              19                       NA                 NA                       NA                 RGC              RGC      GUC2C,STAR
RGC      GUCY2D     HGNC:4689   GUC2D_HUMAN  Q02846      510             807           298              26                       NA                 NA                       NA                 RGC              RGC      CORD6,GUC1A4,GUC2D,RETGC,RETGC1
RGC      GUCY2F     HGNC:4691   GUC2F_HUMAN  P51841      547             811           265              14                       NA                 NA                       NA                 RGC              RGC      GUC2F,RETGC2
RGC      NPR1       HGNC:7943   ANPRA_HUMAN  P16066      533             803           271              15                       NA                 NA                       NA                 RGC              RGC      ANPRA
RGC      NPR2       HGNC:7944   ANPRB_HUMAN  P20594      517             788           272              15                       NA                 NA                       NA                 RGC              RGC      ANPRB
STE      MAP2K1     HGNC:6840   MP2K1_HUMAN  Q02750      68              361           294              42                       4ANBA              DFGin                    BLBplus            STE              STE      MEK1,PRKMK1
STE      MAP2K2     HGNC:6842   MP2K2_HUMAN  P36507      72              369           298              46                       1S9IA              DFGin                    BLBplus            STE              STE      MEK2,MKK2,PRKMK2
STE      MAP2K3     HGNC:6843   MP2K3_HUMAN  P46734      64              325           262              11                       NA                 NA                       NA                 STE              STE      MEK3,MKK3,PRKMK3,SKK2
STE      MAP2K4     HGNC:6844   MP2K4_HUMAN  P45985      102             367           266              14                       3ALOA              DFGin                    BLBplus            STE              STE      JNKK1,MEK4,MKK4,PRKMK4,SEK1,SERK1,SKK1
STE      MAP2K5     HGNC:6845   MP2K5_HUMAN  Q13163      166             419           254              11                       NA                 NA                       NA                 STE              STE      MEK5,MKK5,PRKMK5
STE      MAP2K6     HGNC:6846   MP2K6_HUMAN  P52564      53              314           262              11                       3VN9A              NA                       NA                 STE              STE      MEK6,MKK6,PRKMK6,SKK3
STE      MAP2K7     HGNC:6847   MP2K7_HUMAN  O14733      120             380           261              12                       6QHRA              DFGin                    BLAminus           STE              STE      JNKK2,MEK7,MKK7,PRKMK7,SKK4
STE      MAP3K14    HGNC:6853   M3K14_HUMAN  Q99558      399             653           255              12                       4IDVD              DFGin                    BLAminus           STE              STE      NIK
STE      MAP3K15    HGNC:31689  M3K15_HUMAN  Q6ZN16      645             908           264              11                       NA                 NA                       NA                 STE              STE      ASK3
STE      MAP3K19    HGNC:26249  M3K19_HUMAN  Q56UN5      1061            1324          264              12                       NA                 NA                       NA                 STE              STE      RCK,YSK4
STE      MAP3K1     HGNC:6848   M3K1_HUMAN   Q13233      1243            1508          266              12                       NA                 NA                       NA                 STE              STE      MAPKKK1,MEKK,MEKK1
STE      MAP3K2     HGNC:6854   M3K2_HUMAN   Q9Y2U5      356             616           261              11                       NA                 NA                       NA                 STE              STE      MAPKKK2,MEKK2
STE      MAP3K3     HGNC:6855   M3K3_HUMAN   Q99759      362             622           261              11                       NA                 NA                       NA                 STE              STE      MAPKKK3,MEKK3
STE      MAP3K4     HGNC:6856   M3K4_HUMAN   Q9Y6R4      1343            1601          259              10                       NA                 NA                       NA                 STE              STE      KIAA0213,MAPKKK4,MEKK4,MTK1
STE      MAP3K5     HGNC:6857   M3K5_HUMAN   Q99683      673             938           266              11                       5VIOD              DFGin                    BLAminus           STE              STE      ASK1,MAPKKK5,MEKK5
STE      MAP3K6     HGNC:6858   M3K6_HUMAN   O95382      643             906           264              11                       NA                 NA                       NA                 STE              STE      ASK2,MAPKKK6,MEKK6
STE      MAP3K8     HGNC:6860   M3K8_HUMAN   P41279      127             388           262              18                       5IU2B              DFGin                    BLAminus           STE              STE      COT,ESTF
STE      MAP4K1     HGNC:6863   M4K1_HUMAN   Q92918      17              274           258              14                       6CQDB              DFGin                    BLAminus           STE              STE      HPK1
STE      MAP4K2     HGNC:6864   M4K2_HUMAN   Q12851      16              273           258              14                       NA                 NA                       NA                 STE              STE      GCK,RAB8IP
STE      MAP4K3     HGNC:6865   M4K3_HUMAN   Q8IVH8      16              273           258              14                       5J5TA              DFGin                    BLAminus           STE              STE      RAB8IPL1
STE      MAP4K4     HGNC:6866   M4K4_HUMAN   O95819      25              289           265              11                       4ZK5A              DFGin                    BLAminus           STE              STE      HGK,KIAA0687,NIK
STE      MAP4K5     HGNC:6867   M4K5_HUMAN   Q9Y4K4      20              277           258              14                       NA                 NA                       NA                 STE              STE      NA
STE      MINK1      HGNC:17565  MINK1_HUMAN  Q8N4C8      25              289           265              11                       NA                 NA                       NA                 STE              STE      B55,MAP4K6,MINK,YSK2,ZC3
STE      MYO3A      HGNC:7601   MYO3A_HUMAN  Q8NEV4      21              287           267              12                       NA                 NA                       NA                 STE              STE      NA
STE      MYO3B      HGNC:15576  MYO3B_HUMAN  Q8WXR4      27              293           267              12                       NA                 NA                       NA                 STE              STE      NA
STE      NRK        HGNC:25391  NRK_HUMAN    Q7Z2Y5      25              313           289              29                       NA                 NA                       NA                 STE              STE      NA
STE      OXSR1      HGNC:8508   OXSR1_HUMAN  O95747      17              291           275              19                       3DAKD              DFGin                    BLBtrans           STE              STE      KIAA1101,OSR1
STE      PAK1       HGNC:8590   PAK1_HUMAN   Q13153      270             521           252              12                       5KBQA              DFGin                    BLAminus           STE              STE      NA
STE      PAK2       HGNC:8591   PAK2_HUMAN   Q13177      249             499           251              12                       NA                 NA                       NA                 STE              STE      NA
STE      PAK3       HGNC:8592   PAK3_HUMAN   O75914      283             534           252              12                       6FD3A              DFGin                    BLAminus           STE              STE      OPHN3
STE      PAK4       HGNC:16059  PAK4_HUMAN   O96013      321             572           252              12                       5ZJWA              DFGin                    BLAminus           STE              STE      KIAA1142
STE      PAK5       HGNC:15916  PAK5_HUMAN   Q9P286      449             700           252              12                       2F57B              DFGin                    BLAminus           STE              STE      KIAA1264,PAK7
STE      PAK6       HGNC:16061  PAK6_HUMAN   Q9NQU5      407             658           252              12                       4KS8A              DFGin                    BLAminus           STE              STE      PAK5
STE      SLK        HGNC:11088  SLK_HUMAN    Q9H2G2      34              292           259              12                       2JFMA              DFGin                    BLAminus           STE              STE      KIAA0204,STK2
STE      STK10      HGNC:11388  STK10_HUMAN  O94804      36              294           259              12                       6HXFC              DFGin                    BLAminus           STE              STE      LOK
STE      STK24      HGNC:11403  STK24_HUMAN  Q9Y6E0      36              286           251              10                       4W8EA              DFGin                    BLAminus           STE              STE      MST3,STK3
STE      STK25      HGNC:11404  STK25_HUMAN  O00506      20              270           251              10                       2XIKA              DFGin                    BLAminus           STE              STE      SOK1,YSK1
STE      STK26      HGNC:18174  STK26_HUMAN  Q9P289      24              274           251              10                       4FZAB              DFGout                   NA                 STE              STE      MASK,MST4
STE      STK39      HGNC:17717  STK39_HUMAN  Q9UEW8      63              337           275              19                       NA                 NA                       NA                 STE              STE      SPAK
STE      STK3       HGNC:11406  STK3_HUMAN   Q13188      27              278           252              12                       5DH3A              DFGin                    BLAminus           STE              STE      KRS1,MST2
STE      STK4       HGNC:11408  STK4_HUMAN   Q13043      30              281           252              12                       3COMB              DFGin                    BLAminus           STE              STE      KRS2,MST1
STE      STRADA     HGNC:30172  STRAA_HUMAN  Q7RTN6      69              379           311              55                       2WTKB              DFGin                    NA                 STE              STE      LYK5,STRAD
STE      STRADB     HGNC:13205  STRAB_HUMAN  Q9C0K7      58              369           312              56                       NA                 NA                       NA                 STE              STE      ALS2CR2,ILPIP
STE      TAOK1      HGNC:29259  TAOK1_HUMAN  Q7L7X3      28              281           254              11                       NA                 NA                       NA                 STE              STE      KIAA1361,MAP3K16,MARKK
STE      TAOK2      HGNC:16835  TAOK2_HUMAN  Q9UL54      28              281           254              11                       NA                 NA                       NA                 STE              STE      KIAA0881,MAP3K17,PSK,PSK1
STE      TAOK3      HGNC:18133  TAOK3_HUMAN  Q9H2K8      24              277           254              11                       6BDNA              DFGin                    BLAminus           STE              STE      DPK,JIK,KDS,MAP3K18
STE      TNIK       HGNC:30765  TNIK_HUMAN   Q9UKE5      25              289           265              11                       5AX9C              DFGin                    BLAminus           STE              STE      KIAA0551
TKL      ACVR1B     HGNC:172    ACV1B_HUMAN  P36896      207             496           290              16                       NA                 NA                       NA                 TKL              TKL      ACVRLK4,ALK4
TKL      ACVR1C     HGNC:18123  ACV1C_HUMAN  Q8NER5      195             484           290              16                       NA                 NA                       NA                 TKL              TKL      ALK7
TKL      ACVR1      HGNC:171    ACVR1_HUMAN  Q04771      208             497           290              16                       6GIPA              DFGin                    BLAminus           TKL              TKL      ACVRLK2
TKL      ACVR2A     HGNC:173    AVR2A_HUMAN  P27037      192             481           290              16                       4ASXB              DFGin                    BLAminus           TKL              TKL      ACVR2
TKL      ACVR2B     HGNC:174    AVR2B_HUMAN  Q13705      190             480           291              16                       2QLUA              DFGin                    BLAminus           TKL              TKL      NA
TKL      ACVRL1     HGNC:175    ACVL1_HUMAN  P37023      202             491           290              16                       3MY0O              DFGin                    BLAminus           TKL              TKL      ACVRLK1,ALK1
TKL      AMHR2      HGNC:465    AMHR2_HUMAN  Q16671      203             507           305              17                       NA                 NA                       NA                 TKL              TKL      AMHR,MISR2
TKL      ANKK1      HGNC:21027  ANKK1_HUMAN  Q8NFD2      21              287           267              12                       NA                 NA                       NA                 TKL              TKL      PKK2,SGK288
TKL      ARAF       HGNC:646    ARAF_HUMAN   P10398      310             569           260              14                       NA                 NA                       NA                 TKL              TKL      ARAF1,PKS,PKS2
TKL      BMPR1A     HGNC:1076   BMR1A_HUMAN  P36894      234             523           290              16                       NA                 NA                       NA                 TKL              TKL      ACVRLK3,ALK3
TKL      BMPR1B     HGNC:1077   BMR1B_HUMAN  O00238      204             493           290              16                       3MDYC              DFGin                    BLAminus           TKL              TKL      NA
TKL      BMPR2      HGNC:1078   BMPR2_HUMAN  Q13873      203             503           301              17                       3G2FA              DFGin                    BLAminus           TKL              TKL      PPH1
TKL      BRAF       HGNC:1097   BRAF_HUMAN   P15056      457             716           260              14                       4MNEB              DFGin                    BLAminus           TKL              TKL      BRAF1,RAFB1
TKL      ILK        HGNC:6040   ILK_HUMAN    Q13418      193             448           256              11                       6MIBA              DFGinter                 NA                 TKL              TKL      ILK1,ILK2
TKL      IRAK1      HGNC:6112   IRAK1_HUMAN  P51617      207             521           315              46                       6BFNB              DFGin                    BLAminus           TKL              TKL      IRAK
TKL      IRAK2      HGNC:6113   IRAK2_HUMAN  O43187      205             501           297              37                       NA                 NA                       NA                 TKL              TKL      NA
TKL      IRAK3      HGNC:17020  IRAK3_HUMAN  Q9Y616      160             445           286              22                       NA                 NA                       NA                 TKL              TKL      NA
TKL      IRAK4      HGNC:17967  IRAK4_HUMAN  Q9NWZ3      175             456           282              20                       2NRUD              DFGin                    BLAminus           TKL              TKL      NA
TKL      KSR1       HGNC:6465   KSR1_HUMAN   Q8IVT5      613             879           267              13                       NA                 NA                       NA                 TKL              TKL      KSR
TKL      KSR2       HGNC:18610  KSR2_HUMAN   Q6VAB6      666             930           265              11                       5KKRB              DFGin                    BLBplus            TKL              TKL      NA
TKL      LIMK1      HGNC:6613   LIMK1_HUMAN  P53667      339             606           268              15                       5HVKA              DFGin                    BLAminus           TKL              TKL      LIMK
TKL      LIMK2      HGNC:6614   LIMK2_HUMAN  P53671      331             603           273              21                       4TPTA              DFGout                   BBAminus           TKL              TKL      NA
TKL      LRRK1      HGNC:18608  LRRK1_HUMAN  Q38SD2      1238            1522          285              27                       NA                 NA                       NA                 TKL              TKL      KIAA1790
TKL      LRRK2      HGNC:18618  LRRK2_HUMAN  Q5S007      1875            2134          260              12                       NA                 NA                       NA                 TKL              TKL      PARK8
TKL      MAP3K10    HGNC:6849   M3K10_HUMAN  Q02779      98              359           262              11                       NA                 NA                       NA                 STE              TKL      MLK2,MST
TKL      MAP3K11    HGNC:6850   M3K11_HUMAN  Q16584      117             378           262              11                       NA                 NA                       NA                 STE              TKL      MLK3,PTK1,SPRK
TKL      MAP3K12    HGNC:6851   M3K12_HUMAN  Q12852      125             366           242              11                       5CENA              DFGin                    BLBminus           STE              TKL      ZPK
TKL      MAP3K13    HGNC:6852   M3K13_HUMAN  O43283      168             409           242              11                       NA                 NA                       NA                 STE              TKL      LZK
TKL      MAP3K20    HGNC:17797  M3K20_HUMAN  Q9NYL2      16              262           247              11                       5X5OA              DFGin                    BLAplus            STE              TKL      MLTK,ZAK
TKL      MAP3K21    HGNC:29798  M3K21_HUMAN  Q5TCX8      124             400           277              15                       4UYAA              DFGin                    BLBplus            STE              TKL      KIAA1804,MLK4
TKL      MAP3K7     HGNC:6859   M3K7_HUMAN   O43318      36              286           251              10                       5JGDA              DFGin                    BLAminus           STE              TKL      TAK1
TKL      MAP3K9     HGNC:6861   M3K9_HUMAN   P80192      144             405           262              11                       4UY9B              DFGin                    BLBplus            STE              TKL      MLK1,PRKE1
TKL      RAF1       HGNC:9829   RAF1_HUMAN   P04049      349             608           260              14                       3OMVB              DFGin                    BLAminus           TKL              TKL      RAF
TKL      RIPK1      HGNC:10019  RIPK1_HUMAN  Q13546      17              287           271              14                       4ITIA              DFGout                   BBAminus           TKL              TKL      RIP,RIP1
TKL      RIPK2      HGNC:10020  RIPK2_HUMAN  O43353      18              292           275              17                       5NG0B              DFGin                    BLAminus           TKL              TKL      CARDIAK,RICK,RIP2
TKL      RIPK3      HGNC:10021  RIPK3_HUMAN  Q9Y572      21              285           265              19                       NA                 NA                       NA                 TKL              TKL      RIP3
TKL      RIPK4      HGNC:496    RIPK4_HUMAN  P57078      22              285           264              16                       NA                 NA                       NA                 TKL              TKL      ANKRD3,DIK
TKL      TESK1      HGNC:11731  TESK1_HUMAN  Q15569      54              313           260              12                       NA                 NA                       NA                 TKL              TKL      NA
TKL      TESK2      HGNC:11732  TESK2_HUMAN  Q96S53      56              311           256              12                       NA                 NA                       NA                 TKL              TKL      NA
TKL      TGFBR1     HGNC:11772  TGFR1_HUMAN  P36897      205             494           290              16                       6B8YA              DFGin                    BLAminus           TKL              TKL      ALK5,SKR4
TKL      TGFBR2     HGNC:11773  TGFR2_HUMAN  P37173      244             540           297              16                       5QINA              DFGin                    BLAminus           TKL              TKL      NA
TKL      TNNI3K     HGNC:19661  TNI3K_HUMAN  Q59H18      463             721           259              11                       6B5JC              DFGin                    BLAminus           TKL              TKL      CARK
TYR      AATK       HGNC:21     LMTK1_HUMAN  Q6ZMQ8      125             397           273              15                       NA                 NA                       NA                 TYR              TYR      AATYK,KIAA0641,LMR1,LMTK1
TYR      ABL1       HGNC:76     ABL1_HUMAN   P00519      242             495           254              10                       4TWPB              DFGin                    BLAminus           TYR              TYR      ABL,JTK7
TYR      ABL2       HGNC:77     ABL2_HUMAN   P42684      288             541           254              10                       2XYNC              DFGin                    BLAminus           TYR              TYR      ABLL,ARG
TYR      ALK        HGNC:427    ALK_HUMAN    Q9UM73      1116            1385          270              10                       3LCTA              DFGin                    ABAminus           TYR              TYR      NA
TYR      AXL        HGNC:905    UFO_HUMAN    P30530      536             805           270              10                       5U6BD              DFGin                    BLAminus           TYR              TYR      UFO
TYR      BLK        HGNC:1057   BLK_HUMAN    P51451      241             492           252              11                       NA                 NA                       NA                 TYR              TYR      NA
TYR      BMX        HGNC:1079   BMX_HUMAN    P51813      417             668           252              10                       3SXSA              DFGinter                 BABtrans           TYR              TYR      NA
TYR      BTK        HGNC:1133   BTK_HUMAN    Q06187      402             653           252              10                       1K2PA              DFGin                    BLAplus            TYR              TYR      AGMX1,ATK,BPK
TYR      CSF1R      HGNC:2433   CSF1R_HUMAN  P07333      582             912           331              70                       3LCDA              DFGin                    BLAminus           TYR              TYR      FMS
TYR      CSK        HGNC:2444   CSK_HUMAN    P41240      195             442           248              10                       3D7UC              DFGin                    BLAminus           TYR              TYR      NA
TYR      DDR1       HGNC:2730   DDR1_HUMAN   Q08345      610             907           298              20                       6FIOA              DFGout                   BBAminus           TYR              TYR      CAK,EDDR1,NEP,NTRK4,PTK3A,RTK6,TRKE
TYR      DDR2       HGNC:2731   DDR2_HUMAN   Q16832      563             851           289              18                       6FERF              DFGout                   BBAminus           TYR              TYR      NTRKR3,TKT,TYRO10
TYR      EGFR       HGNC:3236   EGFR_HUMAN   P00533      712             970           259              10                       5XGNA              DFGin                    BLAminus           TYR              TYR      ERBB,ERBB1,HER1
TYR      EPHA10     HGNC:19987  EPHAA_HUMAN  Q5JZY3      645             902           258              10                       NA                 NA                       NA                 TYR              TYR      NA
TYR      EPHA1      HGNC:3385   EPHA1_HUMAN  P21709      624             882           259              10                       NA                 NA                       NA                 TYR              TYR      EPH,EPHT,EPHT1
TYR      EPHA2      HGNC:3386   EPHA2_HUMAN  P29317      613             873           261              10                       4P2KA              DFGin                    BLAminus           TYR              TYR      ECK
TYR      EPHA3      HGNC:3387   EPHA3_HUMAN  P29320      621             880           260              10                       3FXXA              DFGin                    BLAminus           TYR              TYR      ETK,ETK1,HEK,TYRO4
TYR      EPHA4      HGNC:3388   EPHA4_HUMAN  P54764      621             880           260              10                       NA                 NA                       NA                 TYR              TYR      HEK8,SEK,TYRO1
TYR      EPHA5      HGNC:3389   EPHA5_HUMAN  P54756      675             934           260              10                       2R2PA              DFGin                    BLAminus           TYR              TYR      BSK,EHK1,HEK7,TYRO4
TYR      EPHA6      HGNC:19296  EPHA6_HUMAN  Q9UF33      631             932           302              42                       NA                 NA                       NA                 TYR              TYR      EHK2,HEK12
TYR      EPHA7      HGNC:3390   EPHA7_HUMAN  Q15375      633             892           260              10                       2REIA              DFGin                    BLAminus           TYR              TYR      EHK3,HEK11
TYR      EPHA8      HGNC:3391   EPHA8_HUMAN  P29322      635             894           260              10                       3KULB              DFGin                    BLAminus           TYR              TYR      EEK,HEK3,KIAA1459
TYR      EPHB1      HGNC:3392   EPHB1_HUMAN  P54762      619             880           262              10                       5MJBB              DFGin                    BLAminus           TYR              TYR      ELK,EPHT2,HEK6,NET
TYR      EPHB2      HGNC:3393   EPHB2_HUMAN  P29323      621             882           262              10                       3ZFMA              DFGin                    NA                 TYR              TYR      DRT,EPHT3,EPTH3,ERK,HEK5,TYRO5
TYR      EPHB3      HGNC:3394   EPHB3_HUMAN  P54753      633             894           262              10                       5L6PA              DFGin                    NA                 TYR              TYR      ETK2,HEK2,TYRO6
TYR      EPHB4      HGNC:3395   EPHB4_HUMAN  P54760      615             876           262              10                       3ZEWA              DFGin                    BLAminus           TYR              TYR      HTK,MYK1,TYRO11
TYR      EPHB6      HGNC:3396   EPHB6_HUMAN  O15197      670             917           248              10                       NA                 NA                       NA                 TYR              TYR      NA
TYR      ERBB2      HGNC:3430   ERBB2_HUMAN  P04626      720             978           259              10                       3PP0B              DFGin                    NA                 TYR              TYR      HER2,MLN19,NEU,NGL
TYR      ERBB3      HGNC:3431   ERBB3_HUMAN  P21860      709             967           259              10                       3KEXA              DFGin                    BLBplus            TYR              TYR      HER3
TYR      ERBB4      HGNC:3432   ERBB4_HUMAN  Q15303      718             976           259              10                       3BCEC              DFGin                    BLAminus           TYR              TYR      HER4
TYR      FER        HGNC:3655   FER_HUMAN    P16591      563             816           254              10                       NA                 NA                       NA                 TYR              TYR      TYK3
TYR      FES        HGNC:3657   FES_HUMAN    P07332      561             816           256              10                       3CBLA              DFGin                    BLAminus           TYR              TYR      FPS
TYR      FGFR1      HGNC:3688   FGFR1_HUMAN  P11362      478             756           279              17                       3KXXB              DFGin                    BLAminus           TYR              TYR      BFGFR,CEK,FGFBR,FLG,FLT2,HBGFR
TYR      FGFR2      HGNC:3689   FGFR2_HUMAN  P21802      481             759           279              17                       5UI0B              DFGin                    BLAminus           TYR              TYR      BEK,KGFR,KSAM
TYR      FGFR3      HGNC:3690   FGFR3_HUMAN  P22607      472             750           279              17                       4K33A              DFGin                    BLAminus           TYR              TYR      JTK4
TYR      FGFR4      HGNC:3691   FGFR4_HUMAN  P22455      467             745           279              17                       6JPJA              DFGin                    BLAplus            TYR              TYR      JTK2,TKF
TYR      FGR        HGNC:3697   FGR_HUMAN    P09769      263             514           252              10                       NA                 NA                       NA                 TYR              TYR      SRC2
TYR      FLT1       HGNC:3763   VGFR1_HUMAN  P17948      827             1156          330              68                       3HNGA              DFGout                   BBAminus           TYR              TYR      FLT,FRT,VEGFR1
TYR      FLT3       HGNC:3765   FLT3_HUMAN   P36888      610             945           336              75                       4XUFB              DFGout                   BBAminus           TYR              TYR      CD135,FLK2,STK1
TYR      FLT4       HGNC:3767   VGFR3_HUMAN  P35916      845             1171          327              65                       NA                 NA                       NA                 TYR              TYR      VEGFR3
TYR      FRK        HGNC:3955   FRK_HUMAN    P42685      234             489           256              10                       NA                 NA                       NA                 TYR              TYR      PTK5,RAK
TYR      FYN        HGNC:4037   FYN_HUMAN    P06241      271             522           252              10                       2DQ7X              DFGin                    BLAminus           TYR              TYR      NA
TYR      HCK        HGNC:4840   HCK_HUMAN    P08631      262             513           252              10                       2HK5A              DFGin                    BLAminus           TYR              TYR      NA
TYR      IGF1R      HGNC:5465   IGF1R_HUMAN  P08069      999             1268          270              11                       3QQUC              DFGin                    BLAminus           TYR              TYR      NA
TYR      INSR       HGNC:6091   INSR_HUMAN   P06213      1023            1292          270              11                       4XLVA              DFGin                    BLAminus           TYR              TYR      NA
TYR      INSRR      HGNC:6093   INSRR_HUMAN  P14616      979             1248          270              11                       NA                 NA                       NA                 TYR              TYR      IRR
TYR      ITK        HGNC:6171   ITK_HUMAN    Q08881      363             614           252              10                       3QGYB              DFGin                    BLAminus           TYR              TYR      EMT,LYK
TYR      JAK1_1     HGNC:6190   JAK1_HUMAN   P23458      583             847           265              12                       4L00B              DFGin                    NA                 TYR              TYR      JAK1A,JAK1B
TYR      JAK1_2     HGNC:6190   JAK1_HUMAN   P23458      875             1151          277              21                       6C7YA              DFGin                    BLAminus           TYR              TYR      JAK1A,JAK1B
TYR      JAK2_1     HGNC:6192   JAK2_HUMAN   O60674      545             807           263              9                        6M9HA              DFGin                    NA                 TYR              TYR      NA
TYR      JAK2_2     HGNC:6192   JAK2_HUMAN   O60674      849             1125          277              22                       5TQ8A              DFGin                    BLAminus           TYR              TYR      NA
TYR      JAK3_1     HGNC:6193   JAK3_HUMAN   P52333      521             779           259              8                        NA                 NA                       NA                 TYR              TYR      NA
TYR      JAK3_2     HGNC:6193   JAK3_HUMAN   P52333      822             1097          276              21                       6GL9B              DFGin                    BLAminus           TYR              TYR      NA
TYR      KDR        HGNC:6307   VGFR2_HUMAN  P35968      834             1162          329              67                       3CJGA              DFGin                    BLAminus           TYR              TYR      FLK1,VEGFR2
TYR      KIT        HGNC:6342   KIT_HUMAN    P10721      589             926           338              77                       1PKGA              DFGin                    BLAminus           TYR              TYR      SCFR
TYR      LCK        HGNC:6524   LCK_HUMAN    P06239      245             496           252              10                       3LCKA              DFGin                    BLAminus           TYR              TYR      NA
TYR      LMTK2      HGNC:17880  LMTK2_HUMAN  Q8IWU2      137             409           273              15                       NA                 NA                       NA                 TYR              TYR      AATYK2,BREK,KIAA1079,KPI2,LMR2
TYR      LMTK3      HGNC:19295  LMTK3_HUMAN  Q96Q04      133             410           278              15                       NA                 NA                       NA                 TYR              TYR      KIAA1883,TYKLM3
TYR      LTK        HGNC:6721   LTK_HUMAN    P29376      510             779           270              10                       NA                 NA                       NA                 TYR              TYR      TYK1
TYR      LYN        HGNC:6735   LYN_HUMAN    P07948      247             499           253              10                       3A4OX              DFGin                    NA                 TYR              TYR      JTK8
TYR      MATK       HGNC:6906   MATK_HUMAN   P42679      235             480           246              10                       NA                 NA                       NA                 TYR              TYR      CTK,HYL
TYR      MERTK      HGNC:7027   MERTK_HUMAN  Q12866      587             856           270              10                       3BRBA              DFGin                    BLBplus            TYR              TYR      MER
TYR      MET        HGNC:7029   MET_HUMAN    P08581      1076            1339          264              10                       4IWDA              DFGin                    ABAminus           TYR              TYR      NA
TYR      MST1R      HGNC:7381   RON_HUMAN    Q04912      1080            1343          264              10                       3PLSA              DFGin                    BLBplus            TYR              TYR      PTK8,RON
TYR      MUSK       HGNC:7525   MUSK_HUMAN   O15146      575             858           284              25                       NA                 NA                       NA                 TYR              TYR      NA
TYR      NTRK1      HGNC:8031   NTRK1_HUMAN  P04629      510             783           274              16                       5KVTA              DFGin                    ABAminus           TYR              TYR      MTC,TRK,TRKA
TYR      NTRK2      HGNC:8032   NTRK2_HUMAN  Q16620      538             809           272              14                       4AT4A              DFGout                   BBAminus           TYR              TYR      TRKB
TYR      NTRK3      HGNC:8033   NTRK3_HUMAN  Q16288      538             826           289              17                       3V5QB              DFGout                   BBAminus           TYR              TYR      TRKC
TYR      PDGFRA     HGNC:8803   PGFRA_HUMAN  P16234      593             952           360              99                       5GRNA              DFGout                   BBAminus           TYR              TYR      PDGFR2,RHEPDGFRA
TYR      PDGFRB     HGNC:8804   PGFRB_HUMAN  P09619      600             960           361              100                      NA                 NA                       NA                 TYR              TYR      PDGFR,PDGFR1
TYR      PTK2B      HGNC:9612   FAK2_HUMAN   Q14289      425             681           257              10                       4H1MA              DFGout                   BBAminus           TYR              TYR      FAK2,PYK2,RAFTK
TYR      PTK2       HGNC:9611   FAK1_HUMAN   Q05397      422             678           257              10                       2ETMA              DFGin                    BLAminus           TYR              TYR      FAK,FAK1
TYR      PTK6       HGNC:9617   PTK6_HUMAN   Q13882      191             443           253              10                       6CZ4A              DFGout                   BBAminus           TYR              TYR      BRK
TYR      PTK7       HGNC:9618   PTK7_HUMAN   Q13308      796             1063          268              11                       NA                 NA                       NA                 TYR              TYR      CCK4
TYR      RET        HGNC:9967   RET_HUMAN    P07949      724             1007          284              25                       6FEKA              DFGin                    BLAminus           TYR              TYR      CDHF12,CDHR16,PTC,RET51
TYR      ROR1       HGNC:10256  ROR1_HUMAN   Q01973      473             748           276              18                       NA                 NA                       NA                 TYR              TYR      NTRKR1
TYR      ROR2       HGNC:10257  ROR2_HUMAN   Q01974      473             748           276              17                       4GT4A              DFGinter                 NA                 TYR              TYR      NTRKR2
TYR      ROS1       HGNC:10261  ROS1_HUMAN   P08922      1945            2217          273              10                       4UXLA              DFGin                    ABAminus           TYR              TYR      MCF3,ROS
TYR      RYK        HGNC:10481  RYK_HUMAN    P34925      330             598           269              10                       NA                 NA                       NA                 TYR              TYR      JTK5A
TYR      SRC        HGNC:11283  SRC_HUMAN    P12931      270             521           252              10                       1YI6B              DFGin                    BLAminus           TYR              TYR      SRC1
TYR      SRMS       HGNC:11298  SRMS_HUMAN   Q9H3Y6      230             482           253              10                       NA                 NA                       NA                 TYR              TYR      C20orf148
TYR      STYK1      HGNC:18889  STYK1_HUMAN  Q6J9G0      113             382           270              12                       NA                 NA                       NA                 TYR              TYR      NOK
TYR      SYK        HGNC:11491  KSYK_HUMAN   P43405      370             628           259              10                       5CXHA              DFGin                    BLAminus           TYR              TYR      NA
TYR      TEC        HGNC:11719  TEC_HUMAN    P42680      370             621           252              10                       NA                 NA                       NA                 TYR              TYR      PSCTK4
TYR      TEK        HGNC:11724  TIE2_HUMAN   Q02763      824             1094          271              17                       2OSCA              DFGout                   BBAminus           TYR              TYR      TIE2,VMCM,VMCM1
TYR      TIE1       HGNC:11809  TIE1_HUMAN   P35590      839             1109          271              17                       NA                 NA                       NA                 TYR              TYR      TIE
TYR      TNK1       HGNC:11940  TNK1_HUMAN   Q13470      116             379           264              10                       NA                 NA                       NA                 TYR              TYR      NA
TYR      TNK2       HGNC:19297  ACK1_HUMAN   Q07912      126             387           262              11                       3EQPB              DFGin                    BLAminus           TYR              TYR      ACK1
TYR      TXK        HGNC:12434  TXK_HUMAN    P42681      271             522           252              10                       NA                 NA                       NA                 TYR              TYR      PTK4,RLK
TYR      TYK2_1     HGNC:12440  TYK2_HUMAN   P29597      589             868           280              26                       3ZONA              DFGin                    NA                 TYR              TYR      NA
TYR      TYK2_2     HGNC:12440  TYK2_HUMAN   P29597      897             1171          275              21                       4GVJA              DFGin                    BLAminus           TYR              TYR      NA
TYR      TYRO3      HGNC:12446  TYRO3_HUMAN  Q06418      518             788           271              10                       NA                 NA                       NA                 TYR              TYR      BYK,DTK,RSE,SKY,TIF
TYR      YES1       HGNC:12841  YES_HUMAN    P07947      277             528           252              10                       NA                 NA                       NA                 TYR              TYR      YES
TYR      ZAP70      HGNC:12858  ZAP70_HUMAN  P43403      337             595           259              10                       1U59A              DFGin                    BLAminus           TYR              TYR      SRK
